# Supplementary material for: Sodium valproate increases activity of the sirtuin pathway resulting in beneficial effects for spinocerebellar ataxia-3 in vivo
Source: Mol Brain. 2021 Aug 20;14:128. doi: 10.1186/s13041-021-00839-x (PMC8377983; doi:10.1186/s13041-021-00839-x)
Supplement: Supplementary file 2 — Additional file 2: Table of proteins identified in MJD transgenic zebrafish from mass spectrometry. [file 13041_2021_839_MOESM2_ESM.xlsx]

## Sheet: Control-1
Accession	Description	Score	Coverage	# Proteins	# Unique Peptides	# Peptides	# PSMs	# AAs	MW [kDa]	calc. pI
NP_001007030.1	ATPase, Ca++ transporting, fast twitch 1 [Danio rerio]	7523.88	56.34	1	36	67	227	994	108.7	5.19
XP_017213394.1	PREDICTED: titin isoform X5 [Danio rerio]	4201.6	11.57	14	13	248	280	26966	2989.8	6.28
XP_017213389.1	PREDICTED: titin [Danio rerio]	4025.12	10.16	6	182	239	263	28237	3138	6.61
NP_001071001.1	ATPase, Ca++ transporting, cardiac muscle, fast twitch 1 like [Danio rerio]	3942.33	39.25	2	13	43	114	991	108.9	5.15
XP_017213399.1	PREDICTED: titin isoform X10 [Danio rerio]	3712.93	11.56	7	1	222	249	24349	2698.9	6.3
NP_942104.2	tubulin, beta 2c [Danio rerio]	3560.75	60.9	1	2	26	125	445	49.8	4.89
NP_001103330.1	crystallin, gamma M2d10 [Danio rerio]	3548.99	79.77	1	1	18	191	173	21.2	7.84
NP_001032487.2	tubulin, beta, 2 [Danio rerio]	3495.98	63.14	1	4	27	126	472	52.6	5.06
XP_005173528.1	PREDICTED: tubulin beta-6 chain isoform X1 [Danio rerio]	3345.27	67.04	2	4	27	120	443	49.6	4.89
NP_001154918.1	myosin, heavy polypeptide 1.2, skeletal muscle [Danio rerio]	3202.03	45.89	8	2	91	138	1935	221.8	5.66
NP_001038572.1	crystallin, gamma M2d7 [Danio rerio]	3160.79	79.77	2	2	17	140	173	21.1	7.84
NP_001038328.1	crystallin, gamma M2d5 [Danio rerio]	3140.93	79.77	1	0	18	166	173	21.2	7.84
NP_001076408.1	crystallin, gamma M2d20 [Danio rerio]	3108.11	79.77	1	0	18	166	173	21.2	7.84
NP_001108561.1	myosin, heavy polypeptide 1.1, skeletal muscle [Danio rerio]	3103.64	46.36	7	1	91	138	1937	222	5.67
NP_001070183.1	tubulin beta-4B chain-like [Danio rerio]	3079.23	62.84	2	2	25	113	444	49.6	4.94
NP_001116790.1	uncharacterized protein LOC799807 [Danio rerio]	2813.78	79.77	1	1	18	148	173	21.2	7.84
NP_001019600.2	ATP synthase subunit beta, mitochondrial [Danio rerio]	2811.8	78.34	3	26	27	85	517	55.1	5.27
NP_956269.1	uncharacterized protein LOC335798 [Danio rerio]	2693.71	59.23	1	5	23	102	444	49.6	4.92
NP_001070823.1	ATP synthase subunit alpha, mitochondrial [Danio rerio]	2667.07	61.89	2	34	34	83	551	59.7	9.03
NP_001019593.1	tubulin beta-2A chain [Danio rerio]	2533.8	50.56	2	2	20	89	449	50.5	4.87
NP_775338.2	beta-crystallin B1 [Danio rerio]	2519.96	74.14	1	19	19	67	232	26.8	6.87
NP_001108394.1	uncharacterized protein LOC100141357 [Danio rerio]	2481.88	79.77	1	2	17	107	173	21.1	7.81
XP_005171843.1	PREDICTED: myosin, heavy polypeptide 2, fast muscle specific isoform X1 [Danio rerio]	2404.22	42.38	6	6	79	114	1935	221.7	5.69
NP_957259.1	sarcoplasmic/endoplasmic reticulum calcium ATPase 2 [Danio rerio]	2382.24	24.9	4	4	23	68	996	109.4	5.19
NP_571761.1	Na+/K+ -ATPase alpha 1 subunit [Danio rerio]	2368.42	41.73	1	13	39	71	1028	113.3	5.33
NP_571759.2	ATPase, Na+/K+ transporting, alpha 3a polypeptide [Danio rerio]	2336.07	41.15	1	11	38	75	1023	112.5	5.38
NP_571765.1	sodium/potassium-transporting ATPase subunit alpha-1 [Danio rerio]	2118.37	34.24	1	5	31	62	1025	112.7	5.41
NP_571764.1	ATPase, Na+/K+ transporting, alpha 1a polypeptide, tandem duplicate 4 [Danio rerio]	2082.23	33.59	1	6	30	59	1024	112.4	5.47
NP_001070241.1	tubulin beta-1-like [Danio rerio]	2052.2	36.24	2	1	17	72	447	49.9	4.92
XP_017214634.1	PREDICTED: ADP/ATP translocase 2 [Danio rerio]	1999.31	61.41	2	12	23	64	298	32.7	9.76
NP_001098596.2	tubulin alpha-1B chain [Danio rerio]	1989.4	54.1	2	0	21	62	451	50.1	5.06
NP_001177911.1	tubulin, alpha 1a [Danio rerio]	1920.91	54.1	5	0	21	62	451	50.1	5.06
NP_001313524.1	tubulin alpha 6-like [Danio rerio]	1894.55	53.66	5	1	20	61	451	50.1	5.06
NP_001002138.1	crystallin, gamma M2d6 [Danio rerio]	1891.44	66.67	3	2	14	101	174	21.3	8.02
XP_005169682.1	PREDICTED: beta-crystallin B1 [Danio rerio]	1857.56	64.38	1	13	16	66	219	25.6	7.24
NP_775329.1	brain creatine kinase b [Danio rerio]	1766.21	55.91	4	19	24	60	381	42.9	5.8
NP_571762.1	ATPase, Na+/K+ transporting, alpha 1a polypeptide, tandem duplicate 2 [Danio rerio]	1745.81	15.15	1	1	14	41	1023	112.9	5.59
XP_002665778.1	PREDICTED: actin, alpha cardiac [Danio rerio]	1721.96	76.92	5	7	29	74	377	41.9	5.39
NP_991107.2	actinin alpha 3b [Danio rerio]	1659.06	50.45	4	12	41	71	898	103.8	5.3
NP_001093912.1	crystallin, gamma M2d12 [Danio rerio]	1657.16	47.4	2	2	12	87	173	21.3	7.81
NP_998195.1	tubulin alpha-1D chain [Danio rerio]	1602.37	44.12	1	4	18	49	451	50	5.02
NP_571758.1	sodium/potassium-transporting ATPase subunit alpha-2 [Danio rerio]	1579.03	22.42	1	4	20	41	1017	112	5.21
NP_853632.3	actin, cytoplasmic 2 [Danio rerio]	1543.99	58.93	2	5	21	64	375	41.7	5.48
XP_017213459.1	PREDICTED: ADP/ATP translocase 1 isoform X1 [Danio rerio]	1531.92	55.7	2	7	18	46	298	32.7	9.73
XP_009296202.1	PREDICTED: actin, alpha cardiac muscle 1 [Danio rerio]	1482.78	70.56	1	2	22	67	377	41.9	5.31
NP_571763.1	ATPase, Na+/K+ transporting, alpha 1a polypeptide, tandem duplicate 3 [Danio rerio]	1478.83	18.07	1	1	18	43	1024	112.8	5.41
XP_009299855.1	PREDICTED: sarcoplasmic/endoplasmic reticulum calcium ATPase 3 isoform X2 [Danio rerio]	1454.82	16.55	2	1	16	42	991	108.9	5.4
NP_001002582.1	crystallin, gamma M2d15 [Danio rerio]	1387.94	60.34	1	5	15	73	174	21.3	7.84
NP_571597.1	actinin alpha 3a [Danio rerio]	1345.67	47.32	3	14	40	67	896	103.5	5.2
XP_017208743.1	PREDICTED: myosin heavy chain, fast skeletal muscle isoform X2 [Danio rerio]	1343.51	25.26	8	1	51	68	1936	221.5	5.74
NP_956752.2	eukaryotic translation elongation factor 2b [Danio rerio]	1336.95	52.21	5	16	36	80	858	95.4	6.7
NP_001103873.1	heat shock cognate 71 kDa protein [Danio rerio]	1249.57	41.91	8	23	25	43	649	71.1	5.47
XP_684227.1	PREDICTED: sarcoplasmic/endoplasmic reticulum calcium ATPase 2 [Danio rerio]	1173.53	16.67	1	3	13	33	1056	115.8	5.3
NP_001181907.1	clathrin, heavy chain b (Hc) [Danio rerio]	1166.7	22.3	5	5	31	47	1677	191.5	5.72
NP_958889.1	transitional endoplasmic reticulum ATPase [Danio rerio]	1156.23	41.94	3	27	28	44	806	89.4	5.26
NP_001005391.2	clathrin, heavy polypeptide a [Danio rerio]	1137.09	27.44	5	11	37	51	1680	191.7	5.69
NP_571760.2	sodium/potassium-transporting ATPase subunit alpha-3 [Danio rerio]	1110	28.35	1	1	27	49	1023	112.6	5.55
NP_001017762.2	uncharacterized protein LOC550458 isoform 1 [Danio rerio]	1064.97	26.17	3	1	12	48	447	50.1	4.84
NP_001093607.1	myosin binding protein Hb [Danio rerio]	1019.56	40.26	5	19	19	37	529	57.1	5.5
NP_571007.2	muscle creatine kinase a [Danio rerio]	1008.53	60.89	2	13	22	44	381	42.8	6.8
NP_998296.1	malate dehydrogenase, mitochondrial [Danio rerio]	993.34	64.99	1	15	15	27	337	35.4	8.15
NP_955858.1	isocitrate dehydrogenase [NADP], mitochondrial [Danio rerio]	970.09	61.02	1	23	24	45	449	50.4	8.12
NP_944590.1	aconitate hydratase, mitochondrial [Danio rerio]	929.8	35.68	1	20	21	34	782	84.8	7.68
NP_571385.2	heat shock protein HSP 90-beta [Danio rerio]	908.8	40	6	19	25	34	725	83.3	5
NP_571944.1	guanine nucleotide-binding protein G(t) subunit alpha-2 [Danio rerio]	852.95	46.89	6	13	15	33	354	40.2	5.53
NP_001002581.2	crystallin, gamma M2d8 [Danio rerio]	840.06	62.29	3	6	13	39	175	21.6	7.61
NP_571338.1	elongation factor 1-alpha [Danio rerio]	836.36	52.16	6	22	23	47	462	50	9.09
NP_571584.2	keratin 4 [Danio rerio]	817.78	50.91	5	13	28	41	497	54	5.39
XP_005157650.1	PREDICTED: creatine kinase M-type isoform X1 [Danio rerio]	814.4	44.47	4	12	19	34	380	42.8	6.77
NP_955949.1	rab GDP dissociation inhibitor beta [Danio rerio]	803.95	39.29	2	8	15	24	448	50.5	5.85
XP_009289531.1	PREDICTED: crystallin, beta A1, like 1 isoform X1 [Danio rerio]	788.95	73.56	2	11	12	31	208	24.5	6.87
NP_958863.1	T-complex protein 1 subunit beta [Danio rerio]	757.43	37.01	1	13	14	28	535	57.7	6.32
XP_009293480.1	PREDICTED: spectrin alpha chain, non-erythrocytic 1 isoform X8 [Danio rerio]	750.27	14.54	9	28	30	32	2455	282	5.21
NP_001002586.1	crystallin, beta A1b [Danio rerio]	741.57	55.05	1	9	9	24	198	23.3	6.39
NP_001108586.1	glyceraldehyde-3-phosphate dehydrogenase [Danio rerio]	736.04	55.86	1	11	13	27	333	35.8	8.12
XP_017213289.1	PREDICTED: nebulin isoform X19 [Danio rerio]	724.7	11.66	20	40	43	47	5978	687.1	9.33
XP_697966.5	PREDICTED: elongation factor 2 [Danio rerio]	720.56	34.38	5	2	24	55	861	95.8	6.83
NP_997887.1	alpha-enolase [Danio rerio]	719.12	35.88	2	6	14	29	432	47	6.58
XP_009291572.1	PREDICTED: collagen alpha-1(XII) chain isoform X3 [Danio rerio]	713.09	15.63	4	29	32	33	3020	326.8	5.55
NP_001076267.1	14-3-3 protein beta/alpha-A [Danio rerio]	707.39	48.36	1	4	11	20	244	27.6	4.78
NP_001093907.1	crystallin, beta B1, like 2 [Danio rerio]	700.72	71.04	1	13	16	33	221	25.9	6.96
NP_571263.1	myosin regulatory light chain 2, skeletal muscle isoform [Danio rerio]	698.41	81.07	1	6	16	28	169	18.9	4.73
NP_998259.1	glyceraldehyde-3-phosphate dehydrogenase 2 [Danio rerio]	693.18	40.3	1	8	10	28	335	36.1	7.03
NP_955839.2	glutamate dehydrogenase 1b [Danio rerio]	689.87	42.25	1	8	22	35	542	59.9	8.27
NP_001004668.1	myosin light chain, phosphorylatable, fast skeletal muscle [Danio rerio]	687.14	74.12	1	4	14	25	170	19.1	4.69
NP_571394.1	opsin-1, short-wave-sensitive 1 [Danio rerio]	683.87	30.36	1	12	12	22	336	37.1	6.95
NP_001005590.1	serine/threonine-protein phosphatase 2A 65 kDa regulatory subunit A beta isoform [Danio rerio]	683.01	30.05	1	4	14	20	589	65.1	5.05
NP_851847.1	60 kDa heat shock protein, mitochondrial [Danio rerio]	682.25	45.74	1	19	20	32	575	61.2	5.72
XP_009303963.1	PREDICTED: beta-crystallin A4 isoform X1 [Danio rerio]	653.08	78.57	1	14	14	28	196	23	6.73
NP_997937.1	tubulin, alpha 8 like [Danio rerio]	643.99	29.4	1	1	12	30	449	50	5.15
NP_571182.1	type I cytokeratin, enveloping layer [Danio rerio]	638	56.88	13	8	26	42	429	46.7	5.21
XP_005159402.1	PREDICTED: guanine nucleotide binding protein (G protein), beta polypeptide 3b isoform X1 [Danio rerio]	614.33	48.52	25	13	15	24	338	36.5	6.16
NP_001299846.1	serine/threonine-protein phosphatase 2A 65 kDa regulatory subunit A beta isoform [Danio rerio]	608.05	32.43	1	6	16	22	589	65.4	5.02
XP_003201626.3	PREDICTED: myomesin-2 [Danio rerio]	607.15	24.51	1	25	30	39	1367	151.3	6.74
XP_009298079.1	PREDICTED: sarcalumenin isoform X1 [Danio rerio]	606.81	38.94	2	13	18	26	470	53.8	6.24
NP_998223.1	78 kDa glucose-regulated protein precursor [Danio rerio]	606.61	31.85	1	13	16	21	650	71.9	5.14
NP_001082906.1	mitochondrial trifunctional protein, alpha subunit [Danio rerio]	604.84	27.26	1	13	15	19	763	82.8	9.01
XP_009293050.1	PREDICTED: ryanodine receptor 3 isoform X3 [Danio rerio]	596.33	7.43	5	24	31	37	4856	549.3	5.49
XP_009291639.1	PREDICTED: pyruvate kinase PKM isoform X1 [Danio rerio]	593	35.15	1	2	15	22	532	58.1	6.48
NP_571655.2	60S acidic ribosomal protein P0 [Danio rerio]	590.74	50	1	13	13	18	316	34.4	5.99
XP_009300987.1	PREDICTED: guanine nucleotide binding protein (G protein), beta polypeptide 1, like isoform X1 [Danio rerio]	588.33	45.29	26	1	12	17	340	37.3	6
NP_001003428.1	gamma-crystallin N-B [Danio rerio]	587.59	68.85	3	11	12	23	183	21.7	6.27
NP_001002405.1	arrestin-C [Danio rerio]	572.72	49.58	7	11	14	24	357	39.5	6.47
NP_955880.1	alpha-actinin-4 [Danio rerio]	568.23	22.53	2	9	20	32	901	103.7	5.16
NP_001333132.1	uncharacterized protein LOC334269 [Danio rerio]	561.11	18.59	1	23	26	32	1501	165.8	8.12
NP_955892.1	citrate synthase, mitochondrial precursor [Danio rerio]	547.11	33.33	1	12	12	22	468	51.7	7.85
NP_001018444.2	rab GDP dissociation inhibitor alpha [Danio rerio]	543.99	24.38	2	4	10	17	447	50.4	5.08
NP_997774.1	guanine nucleotide-binding protein G(I)/G(S)/G(T) subunit beta-1 [Danio rerio]	542.3	43.82	1	1	11	15	340	37.3	6
XP_005163170.3	PREDICTED: pyruvate kinase isozymes M1/M2 isoform X1 [Danio rerio]	529.34	44.79	3	16	20	27	605	66.7	7.94
NP_001036210.1	cytoplasmic dynein 1 heavy chain 1 [Danio rerio]	509.93	8.03	2	24	29	33	4643	532.9	6.47
NP_878298.1	V-type proton ATPase subunit B, kidney isoform [Danio rerio]	508.26	36.36	1	5	13	17	506	55.9	5.57
NP_001002408.1	crystallin, gamma M2d13 [Danio rerio]	500.04	46.82	1	6	11	27	173	21.2	7.99
NP_001095864.1	uncharacterized protein LOC797707 [Danio rerio]	483.39	52.57	2	1	11	30	175	21.6	7.87
XP_005163494.1	PREDICTED: myomesin 1a isoform X1 [Danio rerio]	480.18	24.48	2	25	28	30	1483	166.2	6.6
NP_571322.1	L-lactate dehydrogenase B-A chain [Danio rerio]	478.65	36.53	1	9	12	20	334	36.2	6.89
XP_002666686.1	PREDICTED: V-type proton ATPase catalytic subunit A [Danio rerio]	477.95	31.28	1	2	16	25	617	68.3	5.58
NP_001295538.1	creatine kinase, mitochondrial 2a (sarcomeric) isoform 2 [Danio rerio]	477.21	41.97	3	9	15	25	417	46.8	8.02
NP_001007766.1	NADH-ubiquinone oxidoreductase 75 kDa subunit, mitochondrial [Danio rerio]	471.71	29.14	1	19	20	24	731	79.4	6.15
XP_005161170.1	PREDICTED: syntaxin-binding protein 1 isoform X1 [Danio rerio]	471.44	29.19	2	12	17	20	603	68.7	6.55
XP_005164173.1	PREDICTED: fructose-bisphosphate aldolase A isoform X1 [Danio rerio]	469.53	29.95	3	6	15	22	364	39.7	8.19
NP_571519.1	guanine nucleotide-binding protein subunit beta-2-like 1 [Danio rerio]	463.85	63.72	1	16	16	21	317	35.1	7.69
XP_017212317.1	PREDICTED: phosphorylase, glycogen, muscle b isoform X1 [Danio rerio]	460.77	26.37	2	8	20	23	842	96.8	6.81
NP_878299.1	V-type proton ATPase subunit B, brain isoform [Danio rerio]	458.07	36.74	2	6	15	19	509	56.5	5.72
NP_997947.1	calcium-binding mitochondrial carrier protein Aralar1 [Danio rerio]	457.16	25.51	7	13	13	19	682	75.3	8.47
NP_957429.1	V-type proton ATPase catalytic subunit A [Danio rerio]	449.51	37.76	1	4	18	24	617	68.3	5.66
XP_017209105.1	PREDICTED: keratin 5 isoform X2 [Danio rerio]	448.71	33.21	7	2	20	33	548	57.7	5.41
NP_571403.1	heat shock protein HSP 90-alpha 1 [Danio rerio]	439.83	17.36	29	6	11	17	726	83.5	5.05
XP_005159128.1	PREDICTED: guanine nucleotide-binding protein G(o) subunit alpha isoform X2 [Danio rerio]	437.72	40.84	8	7	11	14	311	35.4	6.14
NP_001138274.1	si:ch211-251b21.1 precursor [Danio rerio]	433.58	40.17	1	14	14	20	458	50.2	7.83
NP_571833.1	erythrocyte band 7 integral membrane protein isoform 2 [Danio rerio]	432.43	39.08	7	3	9	14	284	31.6	5.44
NP_001002049.1	crystallin, beta A2a [Danio rerio]	431.22	72.08	1	9	13	22	197	23.8	6.87
NP_001003848.1	gamma-enolase [Danio rerio]	430.4	36.64	2	6	9	14	434	46.8	4.91
NP_001018353.1	dihydropyrimidinase-related protein 2 [Danio rerio]	428.81	30.37	3	7	13	22	573	62.4	6.49
NP_937853.1	endoplasmin precursor [Danio rerio]	423.39	24.46	1	16	17	19	793	91.2	4.86
NP_999888.1	beta-enolase [Danio rerio]	420.86	40.18	1	7	12	20	433	47.4	6.7
NP_571077.2	lamin-B2 [Danio rerio]	410.45	31.05	1	16	18	23	583	65.9	5.26
NP_998319.1	pyruvate dehydrogenase E1 component subunit beta, mitochondrial [Danio rerio]	409.97	48.47	1	13	13	17	359	39.3	6.11
NP_919365.1	fructose-bisphosphate aldolase C-B [Danio rerio]	403.9	33.33	1	12	12	17	363	39.2	6.64
NP_956283.1	aspartate aminotransferase 2 [Danio rerio]	402.34	35.05	1	8	11	15	428	47.4	8.76
NP_957045.1	retinoid isomerohydrolase [Danio rerio]	395.26	37.66	1	17	17	23	531	60.8	6.3
NP_658909.1	glucose-6-phosphate isomerase a [Danio rerio]	393.89	18.08	1	6	6	11	553	62	6.95
XP_017208136.1	PREDICTED: collagen alpha-1(XII) chain isoform X4 [Danio rerio]	391.37	7.13	5	16	20	20	3591	388.9	5.85
NP_001019598.1	gamma crystallin-like [Danio rerio]	387.05	47.73	1	7	7	17	176	21.2	7.97
XP_005166803.1	PREDICTED: voltage-dependent anion-selective channel protein 3 isoform X4 [Danio rerio]	385.31	44.16	5	9	9	11	308	32.8	8.91
NP_571159.1	rhodopsin [Danio rerio]	383.83	16.38	1	4	4	6	354	39.7	7.25
XP_017207452.1	PREDICTED: ryanodine receptor 1 isoform X7 [Danio rerio]	383.79	4.77	9	19	21	26	5071	574	5.12
NP_956989.1	alpha-enolase [Danio rerio]	382.89	22.86	1	3	8	14	433	47.3	4.87
NP_001018343.1	slow myosin heavy chain 1 [Danio rerio]	379.62	10.68	3	2	21	31	1938	222.7	5.67
NP_001017824.1	keratin 92 [Danio rerio]	375.11	33.26	9	1	16	27	430	47.2	5.41
NP_998310.1	14-3-3 protein beta/alpha-B [Danio rerio]	374.55	51.65	1	3	12	17	242	27.4	4.77
NP_001013280.1	gamma-crystallin F [Danio rerio]	369.47	44.57	1	7	7	11	175	20.6	7.06
NP_861422.2	annexin A5 [Danio rerio]	368.97	36.59	1	12	12	14	317	35	5.64
NP_955365.1	pyruvate kinase PKM [Danio rerio]	365.48	28.38	1	1	13	16	532	58	6.98
NP_932336.3	transketolase-like protein 2 [Danio rerio]	364.77	23.36	1	8	10	12	625	67.8	7.23
XP_009301919.1	PREDICTED: myomesin-1 isoform X6 [Danio rerio]	362.5	15.29	6	14	17	18	1465	163.9	6.38
NP_957114.1	cytochrome b-c1 complex subunit 1, mitochondrial [Danio rerio]	362.26	20.04	1	9	9	17	474	52.1	6.64
XP_005167534.1	PREDICTED: beta-crystallin A2 isoform X1 [Danio rerio]	358.04	58.38	2	4	8	16	197	23.6	6.13
XP_017214185.1	PREDICTED: tubulin alpha-2 chain isoform X1 [Danio rerio]	353.92	29.39	2	1	13	25	456	51.1	5.1
NP_956374.1	keratin, type II cytoskeletal 8 [Danio rerio]	353.36	25.58	4	3	14	24	520	57.7	5.22
NP_956241.2	malate dehydrogenase, cytoplasmic isoform mdh1 [Danio rerio]	348.29	32.43	3	7	10	19	333	36.2	7.42
NP_861429.1	annexin A4 [Danio rerio]	345.05	39.25	1	9	9	11	321	35.6	6.46
NP_998401.1	interleukin enhancer-binding factor 2 homolog [Danio rerio]	341.33	31.52	1	7	7	9	387	42.8	5.41
NP_001003627.2	NAD-dependent malic enzyme, mitochondrial [Danio rerio]	339.59	22.03	1	8	8	9	581	64.9	7.02
NP_001017825.1	uncharacterized protein LOC550523 [Danio rerio]	339.13	32.73	3	2	8	12	278	30.7	6.61
NP_775357.1	T-complex protein 1 subunit gamma [Danio rerio]	336.26	33.7	1	15	15	19	543	60.3	5.9
NP_957204.1	succinate dehydrogenase [ubiquinone] flavoprotein subunit, mitochondrial precursor [Danio rerio]	335.95	18.61	1	9	9	11	661	72	6.67
NP_958892.1	tyrosine 3-monooxygenase/tryptophan 5-monooxygenase activation protein, theta polypeptide b [Danio rerio]	335.73	40	1	6	9	13	245	27.8	4.77
XP_017207116.1	PREDICTED: calpain-3 isoform X3 [Danio rerio]	333.47	22.16	4	12	13	15	713	82.7	5.5
XP_005170605.1	PREDICTED: nucleolin isoform X5 [Danio rerio]	333.47	21.31	6	12	13	15	657	70.1	4.75
NP_955879.1	voltage-dependent anion-selective channel protein 2 [Danio rerio]	333.3	44.17	2	9	10	14	283	30.3	8.82
NP_001003844.2	60S ribosomal protein L6 [Danio rerio]	332.95	25.66	1	5	6	11	265	30.5	11.06
NP_001018348.1	dihydropyrimidinase-related protein 3 [Danio rerio]	329.99	26.28	1	9	10	12	567	61.5	6.44
NP_571328.2	green-sensitive opsin-1 [Danio rerio]	329.04	21.78	1	4	6	13	349	38.8	8.1
XP_009299898.1	PREDICTED: flotillin-2a isoform X2 [Danio rerio]	328.93	36.64	4	10	10	13	363	40.2	5.77
XP_017211973.1	PREDICTED: matrilin-4 isoform X10 [Danio rerio]	326.3	29.38	11	15	18	24	657	72.4	5.26
NP_001018464.1	glycogen phosphorylase, muscle form [Danio rerio]	324.42	20.9	1	5	16	18	842	96.9	7.12
NP_956991.1	creatine kinase S-type, mitochondrial [Danio rerio]	323.03	23.24	3	2	9	15	413	46.3	6.93
NP_001005589.1	40S ribosomal protein S4, X isoform [Danio rerio]	322.7	50.19	1	15	15	19	263	29.7	10.17
NP_571183.1	type I cytokeratin [Danio rerio]	319.11	29.18	9	1	14	23	425	46.7	5.49
NP_957346.1	40S ribosomal protein SA [Danio rerio]	316.25	26.95	1	6	6	9	308	34	4.84
NP_997741.1	glutamate dehydrogenase 1a [Danio rerio]	315.83	24.26	1	2	15	20	544	60.1	7.96
NP_998380.1	aldolase a, fructose-bisphosphate, b [Danio rerio]	314.52	26.37	3	2	11	15	364	39.5	8.24
XP_009297844.1	PREDICTED: AP-2 complex subunit alpha-1 isoform X6 [Danio rerio]	312.77	17.86	6	10	12	13	935	103.6	7.25
NP_956866.1	26S proteasome non-ATPase regulatory subunit 3 [Danio rerio]	311.03	27.44	1	9	12	16	503	57.9	8.76
XP_009292801.1	PREDICTED: heterogeneous nuclear ribonucleoprotein Q isoform X2 [Danio rerio]	310.32	21.13	4	4	10	13	568	62.9	7.78
XP_005172527.1	PREDICTED: oxoglutarate (alpha-ketoglutarate) dehydrogenase (lipoamide) isoform X4 [Danio rerio]	309.49	17.57	6	7	15	18	1019	115.2	7.02
NP_956044.2	26S protease regulatory subunit 6B [Danio rerio]	305.13	18.18	1	7	8	10	418	47.2	5.16
NP_998529.3	protein disulfide-isomerase precursor [Danio rerio]	303.23	31.04	1	13	16	21	509	56.6	4.65
NP_001002099.1	mitochondrial 2-oxoglutarate/malate carrier protein [Danio rerio]	301.28	44.16	1	10	10	11	308	33.8	9.82
NP_958864.1	flotillin-1 [Danio rerio]	301.24	35.29	1	9	12	16	425	47.2	6.73
NP_571789.2	C-terminal binding protein 1 [Danio rerio]	299.12	19.82	2	1	7	10	449	48.4	6.95
NP_705954.2	triosephosphate isomerase B [Danio rerio]	292.88	50.4	1	7	10	12	248	26.8	7.33
XP_009298098.1	PREDICTED: ubiquinol-cytochrome c reductase core protein II isoform X1 [Danio rerio]	292.06	27.83	2	7	7	9	460	49.2	7.53
NP_956840.1	26S proteasome non-ATPase regulatory subunit 2 [Danio rerio]	288.45	19.73	1	11	11	12	897	99.4	5.4
NP_958454.1	prohibitin [Danio rerio]	286.62	38.01	2	7	7	10	271	29.7	5.4
XP_017206677.1	PREDICTED: dynamin-2 [Danio rerio]	283.44	25.46	1	6	11	13	542	60.9	7.81
NP_997770.1	14-3-3 protein epsilon [Danio rerio]	281.16	47.45	1	5	10	14	255	29.1	4.77
NP_571321.1	L-lactate dehydrogenase A chain [Danio rerio]	279.84	22.52	2	4	7	13	333	36.2	7.3
NP_775370.1	elongation factor 1-gamma [Danio rerio]	279.78	29.64	1	12	13	15	442	50.5	7.3
NP_957260.1	26S protease regulatory subunit 7 [Danio rerio]	279.51	19.17	1	8	8	10	433	48.7	5.95
NP_998417.1	hexokinase-1 [Danio rerio]	276.55	10.57	2	9	9	11	918	102.8	6.44
NP_001166124.1	glycogen debranching enzyme [Danio rerio]	276.55	6.66	4	8	9	10	1532	173.4	6.54
NP_001232894.1	dynamin 1a [Danio rerio]	275.96	15.9	5	1	12	13	843	94.7	6.99
XP_005164391.1	PREDICTED: si:ch211-5k11.12 isoform X1 [Danio rerio]	274.86	61.9	3	7	8	14	147	16.2	7.44
NP_001018481.2	NADH dehydrogenase [ubiquinone] iron-sulfur protein 2, mitochondrial [Danio rerio]	270.1	13.79	1	5	5	11	464	52.7	6.84
XP_003199094.1	PREDICTED: dihydropyrimidinase-related protein 2 [Danio rerio]	267.58	21.99	2	5	10	15	573	62.7	6.8
XP_009296496.1	PREDICTED: excitatory amino acid transporter 2 isoform X1 [Danio rerio]	266.82	21.03	2	6	6	10	523	57.2	6.47
NP_001001589.1	cytochrome b-c1 complex subunit 2, mitochondrial [Danio rerio]	265.09	30.4	1	10	10	10	454	48.1	8.37
NP_571785.2	cathepsin D precursor [Danio rerio]	263.02	22.86	1	5	6	10	398	43.2	6.68
NP_955975.1	prohibitin 2a [Danio rerio]	260.79	30.13	1	3	8	9	302	33.3	9.91
XP_005156668.1	PREDICTED: eukaryotic translation initiation factor 3 subunit A isoform X1 [Danio rerio]	260.76	10.43	2	10	12	13	1265	151.1	7.87
NP_001003740.1	26S protease regulatory subunit 8 [Danio rerio]	260.36	25.62	1	8	8	10	406	45.6	7.55
NP_998544.1	aspartate aminotransferase 2a [Danio rerio]	260.16	27.57	1	7	10	15	428	47.6	9.17
NP_775355.1	T-complex protein 1 subunit eta [Danio rerio]	260.08	22.85	1	8	10	13	547	59.8	7.97
NP_957165.1	cone cGMP-specific 3',5'-cyclic phosphodiesterase subunit alpha' [Danio rerio]	259.95	23	3	17	17	17	852	98.2	5.54
NP_938180.1	eukaryotic translation initiation factor 4A, isoform 1A [Danio rerio]	256.62	36.21	4	9	10	10	406	46.2	5.41
XP_005168137.1	PREDICTED: dynamin 1a isoform X10 [Danio rerio]	255.48	15.7	8	1	12	13	841	94.6	7.15
NP_957122.1	guanine nucleotide binding protein (G protein), alpha activating activity polypeptide O, b [Danio rerio]	254.17	28.81	1	5	8	10	354	39.9	5.41
XP_689050.2	PREDICTED: 14-3-3 protein gamma-1 [Danio rerio]	253.87	36.03	1	1	9	12	247	28.3	4.94
NP_001013359.1	tyrosine 3-monooxygenase/tryptophan 5-monooxygenase activation protein, epsilon polypeptide 2 [Danio rerio]	253.65	35.69	1	4	9	13	255	28.9	4.92
NP_571038.2	desmin isoform 1 [Danio rerio]	253.55	21.99	10	6	10	12	473	54.1	5.77
NP_999921.1	NAD(P) transhydrogenase, mitochondrial [Danio rerio]	252.89	13.07	2	12	12	14	1079	112.7	6.84
NP_956294.1	myosin light chain 1/3, skeletal muscle isoform [Danio rerio]	250.54	59.47	8	8	10	16	190	20.9	4.77
NP_001070027.2	insulin-like growth factor 2 mRNA-binding protein 1 [Danio rerio]	246.77	11.04	1	4	5	5	598	65.5	8.76
NP_958906.2	4-aminobutyrate aminotransferase, mitochondrial [Danio rerio]	246.75	20.4	1	8	8	13	500	55.7	7.69
XP_009304586.2	PREDICTED: spectrin beta chain, non-erythrocytic 1, partial [Danio rerio]	246.43	8.34	4	14	19	25	2363	273.1	5.64
NP_956877.1	T-complex protein 1 subunit delta [Danio rerio]	246.39	19.32	1	6	7	10	533	56.9	6.8
NP_001018159.1	dihydropyrimidinase-related protein 5 [Danio rerio]	245.62	22.52	1	7	9	9	564	61.3	6.84
NP_001315285.1	pyruvate carboxylase a [Danio rerio]	244.7	17.27	1	11	19	20	1181	129.8	6.81
NP_997974.2	glycogen phosphorylase, brain form [Danio rerio]	243.35	13.17	1	2	9	11	843	97.4	6.55
NP_001070028.1	fascin [Danio rerio]	240.94	22.2	4	8	8	9	491	54.6	6.62
NP_998809.1	60S ribosomal protein L7 [Danio rerio]	240.46	40.24	5	10	11	16	246	28.4	10.8
XP_009304503.2	PREDICTED: transketolase-like isoform X2 [Danio rerio]	238.32	20.03	2	9	10	13	579	64	7.2
XP_005169634.1	PREDICTED: heterogeneous nuclear ribonucleoprotein A/B isoform X2 [Danio rerio]	237.46	35.35	2	8	11	14	331	36.1	5.33
NP_001025233.1	apolipoprotein Bb, tandem duplicate 1 precursor [Danio rerio]	236.74	5.28	2	12	14	16	3730	412.3	5.24
NP_957187.1	AMP deaminase 1 [Danio rerio]	236.61	15.9	13	11	11	17	717	82.9	6.83
NP_998187.1	14-3-3 protein gamma-1 [Danio rerio]	233.45	36.03	1	1	9	11	247	28.2	4.94
NP_998070.1	zgc:77086 precursor [Danio rerio]	232.08	17.01	1	7	7	8	488	54.6	5.05
XP_017208633.1	PREDICTED: 26S proteasome non-ATPase regulatory subunit 1 isoform X1 [Danio rerio]	229.56	14.75	2	8	9	10	963	106.9	5.26
NP_998293.1	eukaryotic translation initiation factor 3 subunit L [Danio rerio]	229.42	15.45	1	8	8	8	576	67.9	6.46
NP_001018351.1	dihydropyrimidinase-related protein 5 [Danio rerio]	228.87	12.68	1	3	5	5	568	61.3	6.8
NP_001002374.1	methylmalonate-semialdehyde dehydrogenase [acylating], mitochondrial [Danio rerio]	225.82	24.19	1	10	10	12	525	57.1	8.03
NP_001082825.1	NADP-dependent malic enzyme, mitochondrial [Danio rerio]	223.59	30.02	1	8	10	11	603	66.7	7.39
NP_001007052.3	synaptic vesicle membrane protein VAT-1 homolog [Danio rerio]	222.8	17.56	1	8	8	8	484	53.5	6.83
NP_958921.1	14-3-3 protein theta [Danio rerio]	222.36	25.31	1	2	6	9	245	27.7	4.74
NP_957356.1	T-complex protein 1 subunit theta [Danio rerio]	221.91	23.44	2	10	10	12	546	59.3	5.35
NP_001157499.1	puromycin-sensitive aminopeptidase [Danio rerio]	221.63	9.75	1	7	7	7	872	98	5.41
NP_001116710.1	plasma membrane calcium-transporting ATPase 2 [Danio rerio]	221.45	12.21	2	2	12	15	1253	137.8	5.9
NP_001002091.1	proteasome 26S subunit, ATPase 1b [Danio rerio]	221.39	19.55	2	6	6	8	440	49.2	6.21
NP_001003515.1	hydroxyacyl-coenzyme A dehydrogenase, mitochondrial [Danio rerio]	220.09	22.33	1	4	5	7	309	33.3	8.59
XP_005162135.1	PREDICTED: plasma membrane calcium-transporting ATPase 3 isoform X6 [Danio rerio]	219.78	7.8	7	0	7	7	1166	127.7	5.52
NP_001003728.1	40S ribosomal protein S6 [Danio rerio]	218.64	27.31	1	8	8	9	249	28.7	11.09
NP_001129103.1	plasma membrane calcium-transporting ATPase 3 [Danio rerio]	217.27	9.03	2	0	9	9	1240	137.9	6.25
NP_998552.1	phosphoglycerate kinase 1 [Danio rerio]	215.92	15.11	1	4	5	6	417	44.7	6.93
NP_001026846.1	poly(A) binding protein, cytoplasmic 1a [Danio rerio]	214.64	15.46	8	8	8	8	634	70.7	9.51
NP_001315509.1	DNA-(apurinic or apyrimidinic site) lyase isoform 4 [Danio rerio]	211.94	22.98	4	5	5	5	309	34.8	6.04
NP_878311.1	green-sensitive opsin-2 [Danio rerio]	211.76	11.75	1	1	3	6	349	38.7	7.94
NP_001002443.1	red-sensitive opsin-2 [Danio rerio]	211.47	9.83	2	3	3	10	356	39.5	8.07
NP_775377.2	V-type proton ATPase subunit H isoform 2 [Danio rerio]	211.44	14.69	2	4	5	7	463	53.4	6.48
NP_001032791.3	importin subunit beta-1 [Danio rerio]	211.35	8.56	1	5	6	9	876	97.4	4.77
NP_571680.1	fatty acid binding protein 7, brain, a [Danio rerio]	210.31	43.18	1	4	4	6	132	14.9	5.6
NP_001037793.1	vesicle-fusing ATPase [Danio rerio]	209.62	23.12	4	12	15	17	744	82.5	6.84
NP_001093614.2	apolipoprotein A-I precursor [Danio rerio]	209.16	35.41	1	10	10	16	257	30.1	6.47
NP_571305.1	T-complex protein 1 subunit alpha [Danio rerio]	209.14	24.64	1	11	12	15	556	59.9	6.28
NP_997913.1	dolichyl-diphosphooligosaccharide--protein glycosyltransferase subunit 2 precursor [Danio rerio]	208.94	18.89	1	9	9	10	630	68.9	5.45
NP_998466.2	aldehyde dehydrogenase 2 family (mitochondrial), tandem duplicate 2 [Danio rerio]	208.89	18.02	5	9	9	11	516	56.5	6.47
NP_957265.1	guanine nucleotide-binding protein G(i) subunit alpha-1 [Danio rerio]	207.53	20.62	10	3	6	9	354	40.3	5.97
XP_017212446.1	PREDICTED: histone H3-like [Danio rerio]	202.3	40.91	18	10	12	17	242	27	11.44
NP_001107814.1	keratin type 1 c19e [Danio rerio]	202.22	9.94	2	1	7	14	473	49.9	5.02
NP_001017761.1	ras-related protein Rab-3A [Danio rerio]	202.08	32.27	28	2	6	8	220	24.9	5.03
XP_009293559.1	PREDICTED: neural cell adhesion molecule 1 isoform X10 [Danio rerio]	201.22	8.91	36	7	7	8	920	100.4	4.93
NP_919403.1	cadherin-17 precursor [Danio rerio]	200.94	9.1	1	6	6	7	868	96.6	4.73
NP_001003432.1	60S ribosomal protein L18 [Danio rerio]	199.66	29.67	1	5	6	7	182	21	11.82
NP_001098746.1	trifunctional enzyme subunit alpha, mitochondrial [Danio rerio]	199.2	13.4	1	5	9	11	761	81.8	9.13
NP_956263.1	malate dehydrogenase 1Ab, cytoplasmic [Danio rerio]	199.05	19.22	1	2	5	9	333	36.2	6.43
NP_001071272.2	polyubiquitin-C [Danio rerio]	198.56	69.61	5	5	5	12	533	59.9	8.07
NP_001082845.1	syntaxin binding protein 1b [Danio rerio]	197.29	10.25	1	1	6	8	605	68.5	6.3
NP_001074133.1	sideroflexin-3 [Danio rerio]	196.49	26.4	2	4	5	8	322	35.3	9.09
NP_001001818.1	guanine nucleotide-binding protein G(i) subunit alpha-2 [Danio rerio]	196.41	27.32	10	3	8	14	355	40.8	5.39
NP_942096.1	creatine kinase U-type, mitochondrial [Danio rerio]	195.26	19.18	2	4	8	11	417	46.7	7.91
NP_001082794.1	aminopeptidase N [Danio rerio]	194.27	7.98	1	6	7	8	965	110	4.92
NP_001001590.1	60S ribosomal protein L3 [Danio rerio]	194.13	22.83	2	10	10	14	403	46.2	10.15
XP_009305275.1	PREDICTED: annexin A11-like [Danio rerio]	193.91	8.87	2	3	4	5	485	51.4	7.34
XP_017212804.1	PREDICTED: plasma membrane calcium ATPase 3a isoform X4 [Danio rerio]	193.62	11.14	8	1	11	13	1248	138.1	5.76
NP_998227.1	ubiquitin-like modifier-activating enzyme 1 [Danio rerio]	191.87	12.1	3	11	11	12	1058	118.1	5.68
NP_955856.1	tyrosine 3-monooxygenase/tryptophan 5-monooxygenase activation protein, beta polypeptide like [Danio rerio]	191.3	34.69	2	3	7	11	245	27.9	4.82
NP_571943.1	guanine nucleotide-binding protein G(t) subunit alpha-1 [Danio rerio]	190.79	12	6	2	4	7	350	39.8	5.53
NP_998442.1	acidic leucine-rich nuclear phosphoprotein 32 family member E [Danio rerio]	190.73	32.8	1	7	7	9	250	28.1	3.98
XP_009293166.1	PREDICTED: EH domain-containing protein 3 isoform X1 [Danio rerio]	190.43	14.44	2	2	3	4	374	43	8.97
NP_998191.1	succinyl-CoA ligase [ADP-forming] subunit beta, mitochondrial [Danio rerio]	190.42	19.31	1	7	8	10	466	50	6.92
XP_009296820.1	PREDICTED: ras-related protein Rab-3A isoform X1 [Danio rerio]	190.12	28.64	24	2	6	8	220	25.1	5.14
NP_958483.2	stress-70 protein, mitochondrial [Danio rerio]	189.82	19.21	1	10	10	10	682	73.9	7.14
NP_922916.1	dolichyl-diphosphooligosaccharide--protein glycosyltransferase subunit 1 precursor [Danio rerio]	188.32	15.72	1	8	9	11	598	67.6	6.81
NP_957447.1	40S ribosomal protein S3 [Danio rerio]	188.12	46.94	1	13	14	19	245	26.8	9.66
XP_005159498.1	PREDICTED: flotillin 1a isoform X1 [Danio rerio]	188.01	19.15	2	3	7	8	423	47.3	6.96
NP_571566.1	insulin-like growth factor 2 mRNA-binding protein 3 [Danio rerio]	186.44	13.75	4	5	6	7	582	63.3	8.79
NP_001003944.1	actin-related protein 3 [Danio rerio]	186.24	24.88	5	8	8	9	418	47.4	5.88
NP_571002.1	nucleoside diphosphate kinase B [Danio rerio]	186.12	49.67	2	4	5	7	153	17.1	7.28
NP_001003445.1	keratin 91 [Danio rerio]	186.07	27.04	9	3	14	22	466	50	5.43
NP_001296387.1	cold-inducible RNA-binding protein isoform 3 [Danio rerio]	185.17	23.15	3	4	4	4	203	21.3	8.73
NP_956335.2	ATP synthase subunit gamma, mitochondrial isoform b [Danio rerio]	182.11	33.56	2	7	8	11	292	32.1	9.39
XP_005161504.1	PREDICTED: T-complex protein 1 subunit zeta isoform X1 [Danio rerio]	181.88	22.03	1	10	11	13	531	57.6	7.12
NP_998142.1	DEAD (Asp-Glu-Ala-Asp) box polypeptide 39Ab [Danio rerio]	181.03	28.57	2	3	11	15	427	48.9	5.59
NP_848524.1	keratin, type I cytoskeletal 18 [Danio rerio]	180.03	14.15	8	5	6	6	431	48.6	5.64
NP_001003843.1	ATP synthase subunit O, mitochondrial [Danio rerio]	179.84	47.37	1	7	8	8	209	22.5	9.82
NP_997889.1	alpha-aminoadipic semialdehyde dehydrogenase [Danio rerio]	179.8	19.96	1	9	10	13	511	55.6	6.32
XP_005163928.1	PREDICTED: 40S ribosomal protein S2 isoform X1 [Danio rerio]	179.18	23.21	1	6	7	10	280	30.3	10.2
NP_571180.1	tropomyosin alpha-1 chain [Danio rerio]	177.2	32.04	36	9	9	11	284	32.7	4.74
NP_001070922.1	uncharacterized protein LOC768289 [Danio rerio]	177.09	4.64	3	2	4	7	431	47.7	6.55
XP_017211509.1	PREDICTED: dynamin-1 isoform X3 [Danio rerio]	175.78	15.38	5	3	13	14	845	95.3	6.81
NP_001275581.1	bifunctional glutamate/proline--tRNA ligase [Danio rerio]	175.77	6.36	2	6	7	7	1683	186.5	8.43
XP_005159107.1	PREDICTED: alanine--tRNA ligase, cytoplasmic isoform X1 [Danio rerio]	174.87	8.9	4	6	6	6	966	106.9	5.53
NP_001002681.2	prohibitin 2-like [Danio rerio]	174.73	37.29	3	5	11	12	303	33.8	9.91
NP_001315271.1	DEAD (Asp-Glu-Ala-Asp) box polypeptide 39Aa [Danio rerio]	174.12	21.08	2	1	8	10	427	48.9	5.59
NP_001017755.1	NADH dehydrogenase [ubiquinone] iron-sulfur protein 3, mitochondrial [Danio rerio]	173.99	27.84	1	4	4	6	255	29.4	6.32
NP_999958.1	40S ribosomal protein S8 [Danio rerio]	173.96	31.73	2	6	6	7	208	24.1	10.52
XP_005155613.1	PREDICTED: lamin-B1 isoform X1 [Danio rerio]	173.55	16.67	4	6	9	11	588	66.7	5.21
NP_956353.1	40S ribosomal protein S3a [Danio rerio]	172.42	26.22	1	7	7	10	267	30.2	9.73
NP_997778.1	T-complex protein 1 subunit epsilon [Danio rerio]	171.01	13.12	1	4	5	6	541	59.4	5.57
XP_005170711.1	PREDICTED: solute carrier family 25 member 3 isoform X1 [Danio rerio]	170.58	20.28	2	6	8	10	355	39.4	8.79
NP_957354.1	60S ribosomal protein L18a [Danio rerio]	170.41	34.09	1	6	6	8	176	20.7	11.15
XP_017208913.1	PREDICTED: sarcalumenin, partial [Danio rerio]	170.1	22.53	2	5	10	12	466	53.7	5.86
XP_005163060.1	PREDICTED: retinaldehyde binding protein 1b isoform X1 [Danio rerio]	168.37	21.82	1	2	5	7	307	35.4	5.64
NP_957333.1	WD repeat-containing protein 1 [Danio rerio]	167.99	17.49	2	8	9	12	606	66.5	7.09
NP_001002013.1	coatomer subunit beta [Danio rerio]	166.57	4.2	1	3	4	7	953	107	6.06
XP_005167712.1	PREDICTED: isocitrate dehydrogenase [NADP] cytoplasmic isoform X1 [Danio rerio]	166.11	14.46	2	3	5	6	415	46.8	7.05
NP_001003569.1	acyl-CoA synthetase long-chain family member 1 [Danio rerio]	165.97	10.04	2	4	5	7	697	77.6	7.72
NP_001001404.1	voltage-dependent anion-selective channel protein 1 [Danio rerio]	165.37	26.5	1	7	7	7	283	30.6	6.7
NP_963878.3	60S ribosomal protein L12 [Danio rerio]	165.02	38.18	1	5	5	5	165	17.7	9.29
NP_571001.1	nucleoside diphosphate kinase A [Danio rerio]	164.87	35.95	1	3	5	12	153	17.2	7.96
NP_958914.1	dihydrolipoyl dehydrogenase, mitochondrial [Danio rerio]	163.74	21.3	1	8	8	8	507	53.5	7.69
XP_017209317.1	PREDICTED: myosin-binding protein C, fast-type isoform X1 [Danio rerio]	163.37	9.23	4	9	10	10	1105	124.1	5.83
NP_001315318.1	phosphofructokinase, liver b [Danio rerio]	162.78	13.61	15	4	8	9	779	85	6.96
NP_059334.1	cytochrome c oxidase subunit II (mitochondrion) [Danio rerio] - [COX2_15414]	162.15	18.7	1	3	3	6	230	26	4.72
NP_001002577.2	succinyl-CoA ligase [ADP/GDP-forming] subunit alpha, mitochondrial [Danio rerio]	161.55	20.68	1	3	3	3	324	34.2	9.25
XP_005165663.1	PREDICTED: annexin A1c isoform X1 [Danio rerio]	161.35	15.84	2	4	4	5	341	37.6	5.54
XP_017212301.1	PREDICTED: pre-mRNA-splicing factor ATP-dependent RNA helicase DHX15 isoform X1 [Danio rerio]	158.82	7.08	3	5	5	6	749	86.1	7.17
NP_997923.1	peptidyl-prolyl cis-trans isomerase A [Danio rerio]	158.82	40.24	1	6	6	7	164	17.4	8.59
XP_005163429.1	PREDICTED: propionyl-CoA carboxylase beta chain, mitochondrial isoform X1 [Danio rerio]	158.53	12.97	2	5	5	6	555	60.6	7.84
NP_571809.1	glutathione S-transferase pi [Danio rerio]	157.85	33.65	2	4	5	5	208	23.5	8.03
NP_001012498.1	betaine--homocysteine S-methyltransferase 1 [Danio rerio]	157.68	13.25	1	4	5	5	400	44	7.05
NP_998218.2	cleavage stimulation factor subunit 3 [Danio rerio]	157.43	3.91	1	2	2	2	716	82.7	7.97
XP_002661306.1	PREDICTED: hemoglobin embryonic subunit alpha [Danio rerio]	157.26	51.75	1	7	8	9	143	15.6	9.17
NP_001002566.1	ras-related protein Rab-10 [Danio rerio]	156.43	22.39	30	2	4	7	201	22.6	8.37
XP_009299556.1	PREDICTED: moesin isoform X1 [Danio rerio]	156.29	15.67	7	5	9	11	568	66.8	5.92
NP_001013477.2	NADH dehydrogenase [ubiquinone] 1 alpha subcomplex subunit 9, mitochondrial [Danio rerio]	155.82	23.68	1	7	7	8	380	42.9	9.69
XP_017209451.1	PREDICTED: glycine--tRNA ligase [Danio rerio]	155.63	4.41	1	3	3	5	749	84.7	6.8
NP_775341.1	40S ribosomal protein S18 [Danio rerio]	155.36	28.95	1	4	5	9	152	17.7	10.99
NP_955828.1	neurofilament light polypeptide [Danio rerio]	154.27	12.81	2	6	7	9	562	64.7	4.82
NP_001122146.1	si:rp71-45k5.4 [Danio rerio]	154	20.09	2	2	3	7	234	25.9	6.35
XP_005171321.1	PREDICTED: tenascin-N isoform X1 [Danio rerio]	153.56	9.22	4	6	6	6	1020	111.9	6.2
NP_001315202.1	matrilin 3a isoform 2 precursor [Danio rerio]	153.52	26.44	2	5	6	6	295	32.8	7.66
XP_005162219.1	PREDICTED: protein RCC2 homolog isoform X1 [Danio rerio]	153.16	3.43	1	1	1	2	495	54.1	8.34
NP_059341.1	NADH dehydrogenase subunit 5 (mitochondrion) [Danio rerio] - [ND5_15414]	153.1	4.13	1	2	2	5	606	68	8.9
NP_998272.1	60S ribosomal protein L4 [Danio rerio]	152.67	26.93	1	8	9	11	375	42.5	11.12
NP_998806.1	cofilin-1 [Danio rerio]	152.3	40.61	1	5	5	10	165	18.8	7.33
NP_956313.1	trifunctional enzyme subunit beta, mitochondrial [Danio rerio]	152.27	15.92	1	7	7	8	471	49.9	9.2
NP_001003447.1	60S ribosomal protein L15 [Danio rerio]	151.27	30.88	2	8	8	13	204	24	11.53
XP_005172181.1	PREDICTED: guanine nucleotide-binding protein G(s) subunit alpha isoform X2 [Danio rerio]	150.49	7.12	7	1	2	3	379	44.4	7.62
NP_956789.1	heterogeneous nuclear ribonucleoprotein A1 [Danio rerio]	149.93	10.05	2	3	4	5	388	38.4	8.73
NP_001007162.1	ras-related protein Rab-1A [Danio rerio]	148.99	41.79	33	1	8	11	201	22.3	5.73
NP_001017797.1	cold inducible RNA binding protein [Danio rerio]	147.93	17.3	1	2	2	2	185	18.4	8.81
NP_571267.1	opsin-1, short-wave-sensitive 2 [Danio rerio]	146.8	7.06	1	2	2	7	354	39.5	8.24
NP_956213.2	AP-2 complex subunit beta [Danio rerio]	146.14	6.94	1	3	6	9	951	105.6	5.35
XP_005173151.1	PREDICTED: GTP-binding nuclear protein Ran isoform X1 [Danio rerio]	145.28	31.63	1	5	6	8	215	24.4	7.09
NP_001017877.1	RPE-retinal G protein-coupled receptor [Danio rerio]	145	12.88	1	3	3	4	295	33.1	8.48
NP_998331.1	proteasome subunit alpha type-7-like [Danio rerio]	144.88	35.46	1	6	6	6	251	28.1	8.84
NP_001002468.1	peroxiredoxin-2 [Danio rerio]	144.17	38.07	2	5	7	9	197	21.8	6.34
NP_998258.1	dolichyl-diphosphooligosaccharide--protein glycosyltransferase 48 kDa subunit precursor [Danio rerio]	143.25	11.34	2	5	5	5	441	48.5	5.48
NP_001002470.1	surfeit gene 4, like [Danio rerio]	140.5	11.52	2	2	2	2	269	30.3	7.8
NP_957099.1	peroxiredoxin-6 [Danio rerio]	140.36	22.52	1	4	4	5	222	25	6.57
NP_001107097.1	heat shock protein 75 kDa, mitochondrial [Danio rerio]	140.24	7.65	1	2	5	6	719	82.1	7.01
NP_997810.2	heterogeneous nuclear ribonucleoprotein A0 [Danio rerio]	139.9	16.72	1	4	4	6	305	32	8.5
NP_001007774.1	guanine nucleotide-binding protein subunit alpha-11 [Danio rerio]	139.82	16.71	8	5	5	5	359	42	5.85
NP_001070200.1	40S ribosomal protein S16 [Danio rerio]	138.94	19.18	1	3	3	4	146	16.3	10.14
NP_998329.1	14-3-3 protein eta [Danio rerio]	137.98	17.48	1	1	6	8	246	27.9	4.78
NP_944591.1	electron transfer flavoprotein subunit alpha, mitochondrial [Danio rerio]	136.92	23.42	2	6	6	9	333	35.1	7.36
NP_956396.2	apoptosis-inducing factor 1, mitochondrial [Danio rerio]	136.89	12.56	4	5	6	7	613	67	8.38
NP_001002649.1	ATP-citrate synthase [Danio rerio]	136.79	2.93	5	4	4	4	1092	119.6	7.24
NP_955872.1	NADH dehydrogenase [ubiquinone] 1 alpha subcomplex subunit 10, mitochondrial [Danio rerio]	136.59	18.59	1	5	5	5	355	40.3	7.2
XP_005169466.1	PREDICTED: heterochromatin protein 1-binding protein 3 isoform X1 [Danio rerio]	136.41	13.21	2	5	5	7	545	59.4	9.77
NP_957511.2	nucleolar protein 56 isoform 1 [Danio rerio]	135.65	15.51	2	6	7	9	548	60.6	8.62
NP_957393.1	heterogeneous nuclear ribonucleoprotein L [Danio rerio]	135.47	14.37	3	4	7	8	536	59.1	6.6
NP_957366.1	reticulon-3 isoform 1 [Danio rerio]	135.31	19	3	5	6	7	221	24.5	8.97
NP_571069.1	coatomer subunit gamma-2 [Danio rerio]	134.78	7.22	1	3	5	5	873	97.5	5.67
NP_956398.1	heterogeneous nuclear ribonucleoprotein A1b [Danio rerio]	134.6	9.95	1	2	3	5	422	42.6	8.84
NP_957436.1	ras-related protein Rab-1B [Danio rerio]	134.21	41.79	32	1	8	10	201	22.4	5.73
NP_942099.1	bisphosphoglycerate mutase 1a [Danio rerio]	134.04	27.17	1	1	6	6	254	28.9	6.65
NP_001002866.1	60S ribosomal protein L14 [Danio rerio]	133.88	30.22	1	4	4	4	139	16.2	10.4
NP_001153314.2	collagen type XXVIII alpha 1 a precursor [Danio rerio]	133.6	5.71	1	6	6	7	1208	125	6.48
NP_570987.2	catalase [Danio rerio]	133.46	14.83	1	5	6	7	526	59.7	8.07
NP_001077015.1	delta-1-pyrroline-5-carboxylate synthase [Danio rerio]	133.34	9.85	3	4	7	9	782	85.3	7.08
XP_009289356.1	PREDICTED: cytoplasmic FMR1-interacting protein 2 isoform X2 [Danio rerio]	132.75	2.8	5	3	3	3	1251	145.4	6.96
NP_998558.1	pyruvate dehydrogenase E1 alpha 1 [Danio rerio]	132.36	16.54	4	7	9	13	393	43.7	7.96
XP_005169750.1	PREDICTED: heterogeneous nuclear ribonucleoprotein L2 isoform X2 [Danio rerio]	132.31	9.62	5	1	4	4	499	55.1	7.05
NP_957257.1	fumarate hydratase, mitochondrial precursor [Danio rerio]	132.09	17.09	3	6	6	7	509	54.8	8.9
NP_001167456.1	alpha-aminoadipic semialdehyde synthase, mitochondrial [Danio rerio]	131.8	8.45	1	4	7	8	935	104.1	6.65
NP_998175.2	medium-chain specific acyl-CoA dehydrogenase, mitochondrial [Danio rerio]	131.77	13.38	1	5	5	7	426	46.3	8.05
NP_956203.1	adenylyl cyclase-associated protein 1 [Danio rerio]	131.71	17.06	1	4	6	7	463	49.4	8.34
NP_958457.2	phosphoglycerate mutase 1b [Danio rerio]	131.37	28.35	1	1	6	7	254	28.8	6.65
NP_956310.1	eukaryotic translation initiation factor 3 subunit D [Danio rerio]	130.85	7.97	1	2	4	4	552	64	6.43
XP_017213036.1	PREDICTED: dynamin-1-like protein isoform X3 [Danio rerio]	130.8	10.14	7	4	5	7	562	63.2	6.73
NP_919348.3	fructose-bisphosphate aldolase B [Danio rerio]	130.71	17.58	1	5	6	8	364	39.3	8.24
XP_009305845.1	PREDICTED: KH domain containing, RNA binding, signal transduction associated 1a isoform X2 [Danio rerio]	130.55	23.23	6	7	7	10	297	32	9.82
XP_017211559.1	PREDICTED: adenylate kinase isoenzyme 1 isoform X2 [Danio rerio]	130.47	37.11	2	6	6	7	194	21.4	8
NP_001008651.1	prostaglandin reductase 1 [Danio rerio]	129.94	22.49	3	5	6	7	329	35.8	6.64
XP_005173191.1	PREDICTED: C-terminal-binding protein 1 isoform X1 [Danio rerio]	129.62	17.48	5	1	7	8	429	47	6.65
NP_001018131.1	crystallin, gamma M2a [Danio rerio]	129.28	22.65	2	1	5	11	181	22	7.84
NP_001030155.1	cytoplasmic aconitate hydratase [Danio rerio]	128.9	7.19	2	3	4	4	890	98.9	6.89
NP_956483.1	NADH-cytochrome b5 reductase 1 [Danio rerio]	128.56	16.45	2	3	4	4	304	34.1	7.87
XP_005157248.1	PREDICTED: MICOS complex subunit MIC60 isoform X1 [Danio rerio]	128.07	18.42	2	9	10	10	722	79.8	5.55
NP_957133.1	eukaryotic translation initiation factor 3 subunit E-A [Danio rerio]	128.03	10.76	3	3	4	5	446	52.4	6.14
NP_571744.1	ATPase, Na+/K+ transporting, beta 2a polypeptide [Danio rerio]	126.57	20	1	5	5	5	285	32.8	5.83
XP_005165163.1	PREDICTED: non-POU domain-containing octamer-binding protein isoform X2 [Danio rerio]	126.56	12.73	3	3	5	5	440	50.3	8.46
NP_957086.1	arrestin-C [Danio rerio]	126.36	9.12	2	2	5	8	362	40.3	6.15
NP_991103.2	histone-lysine N-methyltransferase SMYD1 [Danio rerio]	126.25	19.18	1	5	5	7	485	54.5	7.4
NP_956999.1	retinaldehyde-binding protein 1 [Danio rerio]	126.16	14.74	1	1	4	6	312	35.7	6.32
NP_001012243.2	guanine nucleotide-binding protein subunit alpha-13 [Danio rerio]	126	5.59	7	1	2	3	376	43.8	8.68
NP_001137449.1	synaptophysin [Danio rerio]	125.78	12.24	1	3	3	5	294	32.8	5.05
XP_005169019.1	PREDICTED: 26S protease regulatory subunit 6A isoform X1 [Danio rerio]	125.61	19.44	3	6	6	7	427	47.9	5.22
XP_017209179.1	PREDICTED: filamin-A isoform X3 [Danio rerio]	125.42	2.58	4	5	6	7	2523	269	5.83
NP_001268650.1	heterogeneous nuclear ribonucleoprotein A0, like [Danio rerio]	125.31	13.25	1	1	3	3	302	32	7.78
NP_001298275.1	valine--tRNA ligase [Danio rerio]	125.23	2.52	1	2	2	3	1271	143.3	8.27
NP_001186666.1	protein disulfide-isomerase A3 precursor [Danio rerio]	125.22	24.29	1	8	8	8	494	54.9	6.27
NP_956050.1	60S ribosomal protein L5 [Danio rerio]	124.54	24.24	2	2	8	8	297	34.1	9.63
NP_001304681.1	vinculin b [Danio rerio]	124.19	4.6	1	2	3	5	1066	116.3	6.21
NP_956753.1	uncharacterized protein LOC393431 [Danio rerio]	123.69	9.78	4	2	2	3	276	31.6	6.99
NP_956296.1	mitochondrial import receptor subunit TOM70 [Danio rerio]	123.65	5.36	1	2	2	3	578	65.1	6.86
NP_997864.1	actin-related protein 2/3 complex subunit 2 [Danio rerio]	123.31	6.69	1	1	1	2	299	34.4	7.11
NP_997776.1	very long-chain specific acyl-CoA dehydrogenase, mitochondrial [Danio rerio]	123.21	13.51	2	6	8	10	659	71.1	8.41
NP_835232.2	scinderin like a [Danio rerio]	123.13	13.47	1	9	10	11	720	80	7.34
XP_017206791.1	PREDICTED: septin-7 isoform X5 [Danio rerio]	122.89	10.99	8	1	3	4	382	44.5	7.99
NP_998443.1	splicing factor, proline- and glutamine-rich [Danio rerio]	122.4	14.54	2	6	7	7	619	69.8	9.52
NP_001018502.1	ATPase, H+ transporting, lysosomal V0 subunit a1b [Danio rerio]	121.8	7.99	4	6	6	6	839	95.6	6.51
NP_957040.1	guanine nucleotide-binding protein subunit beta-5 [Danio rerio]	121.5	7.09	2	2	2	2	395	43.4	6.14
NP_571875.1	eukaryotic translation initiation factor 2 subunit 1 [Danio rerio]	121.11	16.51	2	4	5	5	315	36.1	5.03
NP_001315435.1	lysine--tRNA ligase isoform 2 [Danio rerio]	120.56	10.57	2	5	6	6	577	66.1	6.34
NP_956956.1	nuclear pore complex protein Nup160 [Danio rerio]	120.24	3.08	1	2	3	4	1203	135	5.24
NP_001161041.1	nectin-1 [Danio rerio]	120.18	8.5	1	3	3	3	541	60.1	7.9
NP_001032470.1	cytochrome c-1 [Danio rerio]	118.69	23.45	1	5	5	8	307	33.7	8.35
NP_954688.1	adenosylhomocysteinase [Danio rerio]	118.59	17.55	1	7	7	8	433	47.9	6.79
NP_001304099.1	ornithine aminotransferase, mitochondrial [Danio rerio]	118.1	12.61	2	4	4	4	444	48.7	7.03
NP_001002746.1	propionyl-CoA carboxylase alpha chain, mitochondrial [Danio rerio]	117.79	12.13	1	5	6	9	709	77.8	7.21
NP_899670.1	annexin A8-like protein 1 isoform 2 [Danio rerio]	116.98	15.53	2	3	6	6	483	51.4	8.19
NP_001136064.1	leucine-rich PPR motif-containing protein, mitochondrial [Danio rerio]	116.38	6.27	1	6	7	8	1436	160.7	6.39
NP_999976.1	protein phosphatase 1, catalytic subunit, alpha [Danio rerio]	116.03	17.82	2	2	4	6	331	37.3	6.54
XP_005167741.1	PREDICTED: 60S ribosomal protein L8 isoform X1 [Danio rerio]	115.7	15.56	1	4	4	4	257	28	10.89
NP_571625.2	pyruvate carboxylase, mitochondrial [Danio rerio]	115.46	11.69	1	5	14	17	1181	129.9	6.86
NP_957510.1	40S ribosomal protein S24 isoform 2 [Danio rerio]	115.38	25.71	4	2	2	3	105	12.2	9.99
XP_005169222.1	PREDICTED: solute carrier family 1 (glial high affinity glutamate transporter), member 3b isoform X1 [Danio rerio]	114.97	2.79	2	1	1	2	537	59.2	7.81
XP_700468.5	PREDICTED: serine/threonine-protein phosphatase PP1-gamma catalytic subunit [Danio rerio]	114.88	15.17	2	1	3	5	323	37.1	6.54
NP_571448.2	glial fibrillary acidic protein [Danio rerio]	114.49	10.81	2	2	6	7	444	51.2	5.44
NP_958895.1	dihydrolipoyllysine-residue succinyltransferase component of 2-oxoglutarate dehydrogenase complex, mitochondrial [Danio rerio]	114.12	12.45	1	5	6	6	458	48.7	8.81
NP_001076265.2	bifunctional purine biosynthesis protein PURH [Danio rerio]	113.98	6.44	1	2	2	3	590	64	6.77
NP_571107.2	internexin neuronal intermediate filament protein, alpha b [Danio rerio]	113.39	14.71	3	6	7	7	469	54.2	5.31
XP_009290069.1	PREDICTED: periostin isoform X4 [Danio rerio]	112.33	9.8	6	4	5	7	714	78.3	6.25
NP_957452.1	delta-1-pyrroline-5-carboxylate dehydrogenase, mitochondrial precursor [Danio rerio]	111.83	15.11	1	8	8	8	556	61.5	7.27
NP_001020688.2	vacuolar protein sorting-associated protein 35 [Danio rerio]	111.79	5.29	1	4	4	4	831	95.2	5.44
NP_001082886.1	phosphofructokinase, muscle b [Danio rerio]	111.52	5.54	16	1	3	3	776	84.1	7.8
XP_009290808.1	PREDICTED: glycerol-3-phosphate dehydrogenase 1-like protein isoform X1 [Danio rerio]	110.99	13.39	1	3	4	7	351	38.3	5.62
XP_005155653.1	PREDICTED: sarcosine dehydrogenase, mitochondrial isoform X1 [Danio rerio]	110.93	5.74	1	3	3	3	924	102.8	7.15
NP_001314700.1	synapsin-2 [Danio rerio]	110.92	6.91	1	3	4	4	695	75.3	9.1
XP_005159900.1	PREDICTED: dihydropyrimidinase-related protein 1 isoform X1 [Danio rerio]	110.68	7.27	3	1	5	8	674	74	6.28
NP_001017801.1	proteasome subunit beta type-4 [Danio rerio]	110.52	6.98	2	1	1	2	215	24	5.9
XP_005173028.1	PREDICTED: dihydropyrimidinase-related protein 4 isoform X1 [Danio rerio]	109.2	10.45	3	2	5	7	574	62.6	6.44
NP_001116846.1	serine hydroxymethyltransferase, mitochondrial [Danio rerio]	109.15	11.18	1	5	6	6	492	54.4	8.59
XP_005156899.1	PREDICTED: vinculin isoform X2 [Danio rerio]	109.01	6.1	3	2	5	5	1066	116.7	6.25
NP_001002355.1	thimet oligopeptidase [Danio rerio]	108.82	9.04	2	4	5	5	686	77.9	5.74
NP_001007453.1	uncharacterized protein LOC492811 [Danio rerio]	108.8	14.34	24	1	4	5	279	30.7	6.42
NP_998304.1	NADH dehydrogenase [ubiquinone] iron-sulfur protein 8, mitochondrial [Danio rerio]	108.75	5.71	1	1	1	3	210	23.7	5.97
NP_001004527.2	serine/threonine-protein phosphatase PP1-beta catalytic subunit [Danio rerio]	108.11	14.98	1	1	3	4	327	37.1	6.19
NP_001188373.1	ATP-dependent RNA helicase A [Danio rerio]	108.11	5.67	3	5	6	6	1270	139.8	7.42
NP_001018491.1	uncharacterized protein LOC553682 [Danio rerio]	107.96	19.66	1	4	4	4	295	33.1	5.72
NP_957413.1	endophilin-B2 [Danio rerio]	107.72	6.17	10	2	2	2	373	41.5	6.1
NP_571642.1	peripherin 2b (retinal degeneration, slow) [Danio rerio]	107.29	5.85	3	1	2	3	342	38.8	6.52
NP_001093210.1	cartilage matrix protein precursor [Danio rerio]	106.38	10.84	1	4	5	5	489	53.3	7.33
NP_001123295.1	proteasome subunit beta type-3 [Danio rerio]	105.4	28.78	1	4	4	4	205	23.1	5.47
XP_017206799.1	PREDICTED: guanine nucleotide-binding protein subunit beta-4 [Danio rerio]	105.38	11.18	24	1	4	5	340	37.3	6.34
XP_009290772.1	PREDICTED: clathrin coat assembly protein AP180 isoform X5 [Danio rerio]	104.62	5.54	13	1	3	3	632	66.1	4.83
XP_017206803.1	PREDICTED: catenin beta-1 isoform X2 [Danio rerio]	104.5	5.88	4	3	4	4	731	80.1	6.11
NP_957146.1	40S ribosomal protein S9 [Danio rerio]	104.43	28.35	1	8	8	10	194	22.5	10.51
NP_001028767.2	heterogeneous nuclear ribonucleoprotein U [Danio rerio]	103.93	10.93	1	7	9	9	796	88.5	5.86
NP_001315501.1	solute carrier family 25 (mitochondrial carrier; phosphate carrier), member 3a [Danio rerio]	103.87	7.61	2	1	3	4	355	39.9	8.69
XP_009298648.1	PREDICTED: synaptotagmin-1 isoform X2 [Danio rerio]	103.87	9.62	3	4	4	4	416	47.1	8.79
NP_957318.1	phosphoglycerate mutase 2 [Danio rerio]	103.83	20	1	2	5	5	255	28.8	8.7
NP_001116729.1	U5 small nuclear ribonucleoprotein 200 kDa helicase [Danio rerio]	103.75	2.39	1	2	4	4	2134	243.8	6.07
NP_001008579.1	muscle-related coiled-coil protein [Danio rerio]	102.93	11.01	1	2	2	2	318	35	7.28
NP_942118.1	myosin-7 [Danio rerio]	102.92	6.2	1	1	13	14	1936	222.5	5.68
XP_005159655.1	PREDICTED: tyrosine--tRNA ligase, cytoplasmic isoform X1 [Danio rerio]	102.8	9.64	1	3	4	5	529	59.5	6.24
XP_017211976.1	PREDICTED: immunoglobulin-like and fibronectin type III domain containing 1, tandem duplicate 1 isoform X2 [Danio rerio]	102.52	5.65	3	7	9	9	1523	163	6.46
NP_955825.1	glycine amidinotransferase, mitochondrial [Danio rerio]	102.15	8.06	1	3	3	3	422	48	7.93
XP_005160039.1	PREDICTED: neuronal membrane glycoprotein M6-a isoform X2 [Danio rerio]	101.94	13.14	3	3	4	6	274	30.6	5.4
XP_001338181.2	PREDICTED: 2-oxoglutarate dehydrogenase, mitochondrial [Danio rerio]	101.54	7.72	2	1	9	11	1023	115.7	6.81
NP_571924.2	alcohol dehydrogenase class-3 [Danio rerio]	101.36	19.95	1	5	5	5	376	40	7.18
XP_005155648.1	PREDICTED: hydroxysteroid dehydrogenase-like protein 2 isoform X1 [Danio rerio]	101.25	17.59	1	5	5	5	415	44.4	7.47
NP_001017871.1	myosin, light chain 10, regulatory [Danio rerio]	101.15	22.16	2	2	3	6	167	19	4.73
NP_878285.3	staphylococcal nuclease domain-containing protein 1 isoform p100L [Danio rerio]	100.97	9.97	2	6	8	9	913	102.5	7.61
NP_997922.2	tyrosine 3-monooxygenase/tryptophan 5-monooxygenase activation protein, zeta polypeptide [Danio rerio]	100.89	29.92	1	3	6	8	244	27.9	4.86
NP_957325.1	stomatin-like protein 2, mitochondrial [Danio rerio]	100.78	4.23	1	1	1	2	355	39.2	7.53
NP_956007.2	calreticulin precursor [Danio rerio]	99.77	13.19	1	3	4	5	417	48.6	4.53
NP_957372.1	eukaryotic initiation factor 4A-III [Danio rerio]	99.11	17.49	1	3	6	7	406	46.4	6.71
NP_956802.2	116 kDa U5 small nuclear ribonucleoprotein component [Danio rerio]	98.39	5.04	2	3	4	4	973	109.2	4.86
NP_694482.1	alpha-crystallin A chain [Danio rerio]	98.36	21.97	1	3	3	4	173	19.7	6.29
NP_001034927.1	neurofilament, light polypeptide b [Danio rerio]	98.25	8.98	2	3	4	5	579	65.3	4.51
NP_775339.1	40S ribosomal protein S5 [Danio rerio]	96.97	22.06	2	6	6	6	204	22.9	9.6
NP_956083.1	26S proteasome non-ATPase regulatory subunit 7 [Danio rerio]	96.64	12.54	1	3	3	5	327	37.2	6.48
NP_998467.1	heterogeneous nuclear ribonucleoprotein A/B [Danio rerio]	96.55	23.95	1	4	7	11	309	34.2	7.28
NP_001007292.1	succinyl-CoA:3-ketoacid coenzyme A transferase 1, mitochondrial [Danio rerio]	96.43	14.86	1	5	5	5	525	57.2	8.25
XP_005168832.1	PREDICTED: immunoglobulin-like and fibronectin type III domain-containing protein 1 [Danio rerio]	96.39	3.91	1	3	5	5	1355	152.3	6.19
NP_571122.2	calreticulin precursor [Danio rerio]	96.28	10.05	1	2	3	4	418	48.5	4.53
NP_991255.1	secretory carrier-associated membrane protein 1 [Danio rerio]	96.22	8.28	1	2	2	3	338	37.6	6.9
NP_955831.1	multifunctional protein ADE2 [Danio rerio]	96.19	8.24	1	3	3	3	425	47	7.3
NP_001070088.1	uncharacterized protein LOC767682 [Danio rerio]	95.56	6.64	1	2	3	3	512	55.5	7.77
NP_571743.3	ATPase, Na+/K+ transporting, beta 1a polypeptide [Danio rerio]	95.54	22.88	1	5	5	6	306	35.2	7.56
XP_017208680.1	PREDICTED: ELAV-like protein 3 isoform X7 [Danio rerio]	95.2	16.76	17	1	5	5	346	37.7	9.22
NP_001018356.1	lens fiber major intrinsic protein [Danio rerio]	95.03	8.75	1	2	2	3	263	29	9.04
NP_571598.1	syntaxin-1B [Danio rerio]	94.88	14.93	2	4	4	4	288	33.3	5.38
NP_958867.1	coatomer subunit delta [Danio rerio]	94.79	11.98	2	5	6	7	509	56.7	5.88
NP_957046.1	40S ribosomal protein S7 [Danio rerio]	94.68	34.02	1	5	5	7	194	22.2	10.1
NP_998609.2	derlin-1 [Danio rerio]	94.55	8.81	1	1	1	1	261	29.4	9.16
XP_017208679.1	PREDICTED: ELAV-like protein 3 isoform X6 [Danio rerio]	94.02	16.19	15	1	5	5	352	38.3	9.22
XP_009298228.1	PREDICTED: putative adenosylhomocysteinase 3 isoform X1 [Danio rerio]	93.14	7.76	4	3	4	5	490	54.7	7.62
NP_956322.1	60S ribosomal protein L30 [Danio rerio]	92.26	13.68	1	1	1	2	117	13	9.63
NP_001006098.1	3-hydroxyacyl-CoA dehydrogenase type-2 [Danio rerio]	91.98	21.92	1	4	4	6	260	27	7.91
NP_001186938.1	eukaryotic translation initiation factor 3 subunit F [Danio rerio]	91.83	16.85	1	4	4	5	273	30	5.6
NP_956585.1	26S proteasome non-ATPase regulatory subunit 6 [Danio rerio]	91.82	12.18	1	4	5	5	386	45.3	6.73
NP_999871.1	heterogeneous nuclear ribonucleoprotein A0b [Danio rerio]	91.71	8.6	2	2	2	2	314	32.5	8.4
XP_005165564.1	PREDICTED: nuclear receptor subfamily 2 group F member 1-A isoform X1 [Danio rerio]	91.44	3.41	3	1	1	1	410	45.4	8.28
NP_571641.1	peripherin-2 [Danio rerio]	91.38	8.41	3	2	3	4	345	39.2	7.43
NP_957455.1	septin-7 [Danio rerio]	91.19	9.91	2	1	3	4	424	49.3	8.65
XP_687419.5	PREDICTED: clathrin coat assembly protein AP180 isoform X8 [Danio rerio]	91.08	7.89	16	2	4	5	545	57.3	6.11
NP_998222.1	aspartate aminotransferase, cytoplasmic [Danio rerio]	90.9	23.41	1	9	10	11	410	46	7.01
NP_998537.1	beta-centractin [Danio rerio]	90.32	6.12	1	2	2	3	376	42.4	6.64
NP_001017833.1	inorganic pyrophosphatase [Danio rerio]	90.29	14.78	1	3	3	3	291	32.6	5.45
NP_571203.1	apolipoprotein A-I precursor [Danio rerio]	90.18	14.5	1	4	4	4	262	30.2	5.11
NP_001073539.1	U4/U6.U5 tri-snRNP-associated protein 2 [Danio rerio]	90	3.82	1	1	1	1	497	57.6	8.1
NP_957440.1	40S ribosomal protein S10 [Danio rerio]	89.26	5.42	1	1	1	2	166	18.9	10.04
XP_005159770.1	PREDICTED: collagen alpha-2(I) chain isoform X1 [Danio rerio]	89.14	3.26	2	3	3	3	1319	124.1	9.28
NP_955886.1	26S proteasome non-ATPase regulatory subunit 11B [Danio rerio]	89.06	18.96	1	3	7	7	422	47.5	6.18
NP_999862.1	proteasome subunit alpha type-4 [Danio rerio]	88.94	24.52	1	4	4	4	261	29.3	7.71
NP_957454.1	3-hydroxyisobutyrate dehydrogenase, mitochondrial [Danio rerio]	88.2	8.21	1	2	2	2	329	34.6	8.09
NP_957486.1	poly(rC)-binding protein 2 [Danio rerio]	88.18	8.49	11	2	2	3	318	33.3	8
NP_957005.1	calbindin 2 [Danio rerio]	88.18	15.24	1	4	4	4	269	30.9	5.15
XP_017209589.1	PREDICTED: 26S proteasome non-ATPase regulatory subunit 11A isoform X1 [Danio rerio]	88.16	18.05	1	3	7	8	421	47.3	6
NP_001002131.1	26S proteasome non-ATPase regulatory subunit 8 [Danio rerio]	87.78	23.22	1	5	5	5	267	31	6.93
NP_571694.1	myosin, light polypeptide 3, skeletal muscle [Danio rerio]	87.66	31.79	2	3	5	7	151	16.8	4.55
NP_001013478.3	thioredoxin-dependent peroxide reductase, mitochondrial [Danio rerio]	87.34	19.2	1	3	5	7	250	26.8	8.63
NP_998302.1	rho-related GTP-binding protein RhoA-A [Danio rerio]	87.17	27.46	4	3	4	5	193	21.9	6.1
NP_571947.1	vimentin [Danio rerio]	86.83	13.19	8	2	7	8	455	52.5	5.19
NP_956320.1	40S ribosomal protein S14 [Danio rerio]	86.72	15.89	1	2	2	2	151	16.2	9.99
NP_001268915.1	obg-like ATPase 1 isoform 2 [Danio rerio]	86.34	10.34	2	2	3	3	348	39.4	8.07
NP_997949.1	60S ribosomal protein L13a [Danio rerio]	86.01	21.46	1	6	6	9	205	23.7	10.86
XP_005166723.1	PREDICTED: 60S ribosomal protein L13 isoform X1 [Danio rerio]	85.39	21.8	1	5	6	7	211	24.3	11.6
XP_009292187.2	PREDICTED: collagen alpha-1(XIV) chain, partial [Danio rerio]	84.7	3.39	1	4	4	4	1329	140.7	5.54
NP_001070838.2	protein kinase, cAMP-dependent, regulatory, type II, alpha A [Danio rerio]	84.21	19.65	2	6	7	7	397	44.7	4.82
NP_958885.1	ubiquitin carboxyl-terminal hydrolase isozyme L1 [Danio rerio]	84.16	10.09	1	2	2	3	218	24.2	5.25
XP_001921966.4	PREDICTED: uncharacterized protein si:ch211-93f2.1 [Danio rerio]	83.79	2.05	1	3	3	3	1611	177.4	5.33
NP_001077042.1	26S proteasome non-ATPase regulatory subunit 14 [Danio rerio]	83.56	24.52	1	4	4	6	310	34.6	6.4
XP_017214344.1	PREDICTED: arginyl-tRNA--protein transferase 1, partial [Danio rerio]	83.38	5.34	2	1	1	1	206	23.5	8.41
XP_017213000.1	PREDICTED: fibromodulin isoform X2 [Danio rerio]	83.28	3.4	2	1	1	1	324	36.7	9.1
XP_009292914.1	PREDICTED: protein phosphatase 2, regulatory subunit B', epsilon isoform X1 [Danio rerio]	83.08	4.49	2	1	2	4	468	54.6	6.3
NP_001002079.1	40S ribosomal protein S13 [Danio rerio]	82.8	25.83	1	4	5	6	151	17.2	10.7
NP_991271.1	proteasome subunit alpha type-5 [Danio rerio]	82.77	16.18	1	2	3	4	241	26.4	4.82
NP_956073.2	protein disulfide-isomerase A4 precursor [Danio rerio]	82.76	5.45	1	1	4	5	642	72.4	5.21
NP_571252.1	junction plakoglobin a [Danio rerio]	82.64	4.25	1	3	3	4	729	80	6.33
NP_998365.1	neuronal membrane glycoprotein M6-a [Danio rerio]	82.46	8.99	1	1	2	3	278	30.9	4.97
NP_958868.1	eukaryotic peptide chain release factor subunit 1 [Danio rerio]	82.11	5.2	2	2	2	3	442	49.6	5.62
NP_001002754.1	ras-related C3 botulinum toxin substrate 3 [Danio rerio]	81.95	22.92	9	4	5	5	192	21.4	8.34
NP_001017688.1	probable aminopeptidase NPEPL1 [Danio rerio]	81.77	9.14	1	4	4	4	525	55.7	7.14
NP_001002164.1	casein kinase II alpha 1 subunit [Danio rerio]	81.09	12.72	3	3	3	3	393	45.4	7.72
NP_001003747.1	NADH dehydrogenase [ubiquinone] flavoprotein 1, mitochondrial [Danio rerio]	80.89	15.65	2	6	7	8	492	53.7	8.38
NP_955827.1	ras-related protein Rap-1b precursor [Danio rerio]	80.82	19.02	3	3	3	3	184	20.8	6.7
NP_001002555.1	ras-related protein Rab-11B [Danio rerio]	80.59	28.44	6	6	6	7	218	24.5	5.94
XP_009295651.1	PREDICTED: ribosomal protein S6 kinase alpha-3 isoform X3 [Danio rerio]	80.48	2.28	4	1	1	2	703	79.2	8
XP_001920959.3	PREDICTED: unconventional myosin-Ib isoform X10 [Danio rerio]	80.08	2.97	10	2	2	2	1078	124.4	9.19
NP_956864.1	selenium-binding protein 1 [Danio rerio]	79.75	7	2	2	2	2	457	51	6.25
NP_958888.1	ADP-ribosylation factor 2b [Danio rerio]	79.63	32.6	9	3	5	7	181	20.6	6.8
NP_956113.1	phosphoserine aminotransferase isoform 1 [Danio rerio]	79.55	11.41	1	4	4	4	368	40.5	7.87
XP_002662361.1	PREDICTED: nodal modulator 1 [Danio rerio]	79.48	3.64	1	3	4	4	1208	132.4	5.29
XP_009295238.1	PREDICTED: E3 ubiquitin-protein ligase HUWE1 isoform X6 [Danio rerio]	79.41	1.68	6	3	4	4	4511	492.5	5.25
NP_001013481.1	histone H2B 1/2 [Danio rerio]	79.31	21.77	16	2	3	5	124	13.6	10.37
NP_001003832.1	26S protease regulatory subunit 10B [Danio rerio]	79.23	18.51	1	6	7	7	389	44.2	7.49
NP_998633.1	aquaporin 3a [Danio rerio]	78.99	4.39	1	2	2	3	296	32.2	6.2
NP_001296456.1	branched-chain-amino-acid aminotransferase, mitochondrial isoform 2 [Danio rerio]	78.45	11.25	2	4	4	4	391	43.5	8.31
NP_998547.1	splicing factor, arginine/serine-rich 2 [Danio rerio]	78.2	6.67	2	1	2	2	225	26.2	11.84
XP_005167235.1	PREDICTED: synapsin-1 isoform X1 [Danio rerio]	77.88	6.32	2	2	2	2	633	68.1	9.5
NP_571510.1	synaptosomal-associated protein 25-A [Danio rerio]	77.78	17.65	3	2	4	6	204	22.9	4.7
NP_963872.1	26S proteasome non-ATPase regulatory subunit 12 [Danio rerio]	77.76	14.91	12	7	8	8	456	52.8	6.01
NP_957012.1	calretinin [Danio rerio]	77.49	8.49	1	2	2	2	271	31.1	5.12
NP_997754.2	heterogeneous nuclear ribonucleoprotein H1, like [Danio rerio]	77.1	5.41	1	1	2	2	407	44.1	6.96
XP_691079.2	PREDICTED: transportin-1 [Danio rerio]	77.07	5.05	3	3	4	4	891	101.2	4.96
NP_958899.1	isovaleryl-CoA dehydrogenase, mitochondrial [Danio rerio]	76.73	14.11	1	4	4	4	418	45.8	7.83
XP_005174018.1	PREDICTED: 11-cis retinol dehydrogenase isoform X2 [Danio rerio]	76.64	17.18	3	5	5	5	326	36.5	8.68
NP_991266.1	ATPase family AAA domain-containing protein 3 [Danio rerio]	76.46	5.31	1	2	3	3	621	69.8	8.57
NP_958475.1	nucleosome assembly protein 1-like 1 [Danio rerio]	76.41	10.13	5	3	3	3	385	44.4	4.5
XP_005163758.1	PREDICTED: myosin-9 isoform X2 [Danio rerio]	76.29	3.08	19	2	6	6	1691	196.7	5.55
NP_001003470.1	cAMP-dependent protein kinase catalytic subunit alpha [Danio rerio]	76.24	8.83	5	3	3	4	351	40.8	8.66
NP_571849.2	annexin A13 [Danio rerio]	76.2	6.33	3	2	2	2	316	35.3	4.64
XP_005165319.1	PREDICTED: guanylyl cyclase 3 isoform X2 [Danio rerio]	75.99	2.9	2	3	3	3	1137	127.2	6.55
NP_001258322.1	calcium/calmodulin-dependent protein kinase type II subunit beta [Danio rerio]	75.84	15.07	38	3	6	7	531	59.2	7.37
NP_001003741.1	phosphatidylinositol binding clathrin assembly protein b [Danio rerio]	75.4	5.93	39	1	4	4	590	64.7	8.22
NP_705953.1	triosephosphate isomerase A [Danio rerio]	75.32	21.77	1	2	5	6	248	26.9	5.1
XP_005165379.1	PREDICTED: spectrin beta chain, brain 1 isoform X5 [Danio rerio]	75.28	4.76	6	3	11	11	2206	253.5	5.3
NP_958882.1	vigilin [Danio rerio]	74.72	3.97	3	3	4	5	1208	134.6	6.74
NP_001314870.1	uncharacterized protein LOC100126019 precursor [Danio rerio]	74.49	5.45	4	3	4	5	917	104.1	5.4
XP_005158970.1	PREDICTED: synaptotagmin binding, cytoplasmic RNA interacting protein, like isoform X2 [Danio rerio]	74.33	16.27	3	1	7	7	461	52.1	9.26
NP_001002530.1	ras-related protein Rab-3C [Danio rerio]	74.24	20.18	29	1	4	4	218	24.5	4.82
NP_001025419.1	recoverin [Danio rerio]	74.12	11.33	2	1	2	3	203	23.4	5.2
XP_005166217.1	PREDICTED: nuclear receptor coactivator 5 isoform X1 [Danio rerio]	73.86	4.18	4	1	2	2	622	70.3	9.48
NP_001004008.1	fructose-1,6-bisphosphatase isozyme 2 [Danio rerio]	73.73	7.4	2	1	1	1	338	36.8	6.57
NP_001018493.1	dehydrogenase/reductase SDR family member 7C [Danio rerio]	73.62	14.2	1	3	3	6	324	35.2	7.25
NP_571016.2	DEAD (Asp-Glu-Ala-Asp) box helicase 3b [Danio rerio]	73.45	5.38	12	2	2	2	688	75.8	8.13
NP_001005960.1	ATP synthase F(0) complex subunit B1, mitochondrial [Danio rerio]	73.45	23.81	1	5	5	7	252	28.2	9.14
NP_922915.2	protein disulfide-isomerase A6 precursor [Danio rerio]	73.4	13.18	1	4	4	4	440	48	5.35
NP_001004647.1	protein-glutamine gamma-glutamyltransferase 2 [Danio rerio]	73.27	10.01	1	4	4	4	679	75.7	5.69
NP_001314871.1	visinin-like 1b [Danio rerio]	73.26	18.32	2	3	3	3	191	22.2	5.05
NP_001005932.1	threonine--tRNA ligase, cytoplasmic isoform 2 [Danio rerio]	73.13	6.89	2	4	4	4	624	71.3	7.02
NP_571591.1	parvalbumin-2 [Danio rerio]	72.92	29.36	2	3	3	4	109	11.6	4.68
NP_571479.2	proliferating cell nuclear antigen [Danio rerio]	72.44	10.38	1	2	2	3	260	28.6	4.67
NP_001005965.2	crystallin, beta A1, like 2 [Danio rerio]	72.43	13.11	1	2	3	5	206	23.9	6.2
NP_878282.1	transforming growth factor-beta-induced protein ig-h3 precursor [Danio rerio]	72.43	8.42	1	3	4	4	677	74.1	8.1
XP_017209362.1	PREDICTED: glycogen debranching enzyme-like [Danio rerio]	72.33	1.93	1	1	1	1	519	59.1	6.61
NP_001007777.1	far upstream element-binding protein 3 [Danio rerio]	72.32	5.59	1	3	3	3	572	62.1	7.53
NP_001083031.1	ras-related protein Rab-8A [Danio rerio]	72.2	20.77	30	1	4	5	207	23.6	8.88
NP_001070793.1	calcium uniporter protein, mitochondrial [Danio rerio]	72.14	2.93	1	1	1	1	376	42.8	8.92
NP_998482.1	uncharacterized protein LOC406277 [Danio rerio]	72.12	10.56	2	3	3	4	341	38.2	9.28
XP_001922072.1	PREDICTED: mitochondrial glutamate carrier 1-like [Danio rerio]	72.08	7.64	6	3	3	3	314	33.8	9.52
NP_001013573.3	amine oxidase, copper containing 2 [Danio rerio]	72.01	6.23	1	4	6	6	754	86.3	6.9
NP_998650.1	cullin-associated NEDD8-dissociated protein 1 [Danio rerio]	71.87	3.74	1	4	4	5	1230	135.9	5.82
NP_001038918.1	mitochondrial coenzyme A transporter SLC25A42 [Danio rerio]	71.86	6.85	2	1	1	2	321	35.3	9.99
NP_001278276.1	wu:fc46h12 precursor [Danio rerio]	71.76	30.49	1	4	4	6	164	18.5	6.51
NP_861426.1	annexin A2a [Danio rerio]	71.46	15.73	1	5	5	5	337	38.1	7.71
NP_998217.1	3-ketoacyl-CoA thiolase, mitochondrial [Danio rerio]	71.39	20.15	2	4	4	4	397	41.8	7.75
NP_956960.2	acetolactate synthase-like protein [Danio rerio]	71.38	3.7	1	1	1	1	621	67	8.53
NP_957119.2	recoverin-like [Danio rerio]	71.2	14.14	1	5	5	5	191	21.9	4.91
NP_001018326.1	ezrin a [Danio rerio]	71.01	11.43	5	2	6	7	595	70.1	5.53
NP_956268.1	cytochrome c oxidase subunit VIIa polypeptide 3 [Danio rerio]	70.54	13.91	1	1	1	1	115	12.6	9.88
NP_997832.1	dihydrolipoyllysine-residue acetyltransferase component of pyruvate dehydrogenase complex, mitochondrial [Danio rerio]	70.44	6.13	1	4	4	5	652	69.2	8.59
NP_001074170.1	vesicular inhibitory amino acid transporter [Danio rerio]	70.15	5.85	2	2	4	7	530	58.1	6.46
NP_001296367.1	serine/threonine-protein phosphatase 2A 55 kDa regulatory subunit B alpha isoform [Danio rerio]	69.68	5.13	7	1	2	4	448	51.7	6.09
NP_001093502.1	plectin [Danio rerio]	69.62	1.38	1	1	6	7	4577	522.3	6.65
NP_955842.1	transmembrane emp24 domain-containing protein 2 precursor [Danio rerio]	69.42	4.48	1	1	1	2	201	22.9	5.17
NP_956341.1	60S ribosomal protein L7a [Danio rerio]	69.41	18.05	1	3	5	5	266	30	10.56
NP_958862.1	ras-related protein Rab-2A [Danio rerio]	69.07	12.26	1	2	2	2	212	23.5	6.39
NP_001104708.1	methylthioribose-1-phosphate isomerase [Danio rerio]	68.82	13.31	1	3	4	4	353	38	5.69
NP_998357.1	phosphoenolpyruvate carboxykinase [GTP], mitochondrial [Danio rerio]	68.8	8.02	1	4	4	5	636	69.7	8.44
XP_005158401.1	PREDICTED: glutathione S-transferase kappa 1 isoform X1 [Danio rerio]	68.66	10.04	1	1	1	1	229	25.9	8.22
NP_001103176.1	calpain, small subunit 1 b [Danio rerio]	68.65	7.51	2	1	1	1	213	24.3	5.22
NP_957355.1	60S ribosomal protein L28 [Danio rerio]	68.52	28.26	1	4	4	5	138	15.6	12.12
NP_999854.1	structural maintenance of chromosomes protein 3 [Danio rerio]	68.4	2.63	1	2	2	2	1216	141.4	6.79
XP_001923490.1	PREDICTED: neuro-oncological ventral antigen 2 isoform X1 [Danio rerio]	68.36	8.06	4	3	3	3	496	51	7.94
NP_001306218.1	reticulon-1 isoform 3 [Danio rerio]	68.34	10.99	3	1	2	4	191	21.5	9.33
NP_956940.2	N-alpha-acetyltransferase 15, NatA auxiliary subunit [Danio rerio]	68.24	1.5	1	1	1	1	867	100.9	7.69
NP_955871.2	D-3-phosphoglycerate dehydrogenase [Danio rerio]	67.84	9.85	1	4	4	4	528	55.6	7.34
NP_001002383.1	keratin 97 [Danio rerio]	67.52	12.1	9	2	7	10	438	49.8	5.5
XP_002667606.3	PREDICTED: nuclear pore membrane glycoprotein 210 [Danio rerio]	67.35	0.91	1	1	1	1	1873	203.4	6.35
XP_005172121.1	PREDICTED: galectin-1 isoform X2 [Danio rerio]	67.31	29.55	3	3	3	4	132	14.8	7.17
NP_997791.2	septin-6 [Danio rerio]	67.14	6.25	7	2	3	4	432	49.6	7.01
NP_571509.1	synaptosomal-associated protein 25-B [Danio rerio]	67.09	13.79	2	1	2	3	203	22.6	4.55
NP_956280.1	acidic leucine-rich nuclear phosphoprotein 32 family member A [Danio rerio]	66.77	18.11	3	1	5	6	254	29.1	4.08
XP_017213026.1	PREDICTED: acidic leucine-rich nuclear phosphoprotein 32 family member B isoform X2 [Danio rerio]	66.77	23.63	5	1	4	5	182	20.4	4.82
NP_001099070.1	annexin A2b [Danio rerio]	66.48	10.36	1	3	3	3	338	38.5	7.77
NP_997767.1	activator of 90 kDa heat shock protein ATPase homolog 1 [Danio rerio]	66.3	3.85	1	1	1	1	338	38	5.41
NP_001315320.1	10 kDa heat shock protein, mitochondrial isoform 2 [Danio rerio]	66.25	8.08	2	1	1	1	99	10.9	8.68
NP_001002058.1	SUMO-activating enzyme subunit 1 [Danio rerio]	65.88	11.49	1	2	5	5	348	39.1	5.16
NP_956883.2	canalicular multispecific organic anion transporter 1 [Danio rerio]	65.41	2.68	1	2	3	3	1567	175.5	7.39
XP_009290314.1	PREDICTED: plectin isoform X2 [Danio rerio]	65.4	1.46	4	3	10	11	5880	665.1	6.74
NP_998327.1	alanine-glyoxylate aminotransferase b [Danio rerio]	64.89	10.17	1	4	4	4	423	46.2	8.78
XP_005169684.1	PREDICTED: sideroflexin-1 isoform X1 [Danio rerio]	64.42	16.46	2	2	2	3	322	35.5	9.29
NP_998278.1	60S ribosomal protein L26 [Danio rerio]	64.18	33.1	1	5	6	7	145	17.3	10.62
NP_957199.2	importin-7 [Danio rerio]	64.09	2.41	1	2	2	3	1039	119.4	4.75
NP_957457.3	asparagine synthetase [glutamine-hydrolyzing] [Danio rerio]	63.92	2.14	1	1	1	1	560	64	6.6
XP_005156969.1	PREDICTED: calcium/calmodulin-dependent protein kinase type II subunit gamma isoform X24 [Danio rerio]	63.45	7.53	47	1	4	5	478	54.2	7.25
NP_001003746.1	acetyl-CoA acetyltransferase, mitochondrial precursor [Danio rerio]	63.31	10.48	1	3	3	5	420	44.3	8.85
XP_009306068.1	PREDICTED: O-linked N-acetylglucosamine transferase isoform X1 [Danio rerio]	63.18	4.51	8	4	4	7	886	98.5	6.62
XP_698279.6	PREDICTED: leucine--tRNA ligase, cytoplasmic [Danio rerio]	63.12	4.85	1	3	4	4	1176	134	7.37
NP_001003427.1	proteasome subunit alpha type-1 [Danio rerio]	62.9	17.94	1	5	5	6	262	29.2	6.68
NP_001013523.1	elongation factor Tu, mitochondrial [Danio rerio]	62.83	21.21	1	6	8	8	448	49.2	6.92
NP_001002106.1	ribosomal protein L5 [Danio rerio]	62.77	21.96	2	2	8	8	296	34	9.69
XP_005165134.1	PREDICTED: serine/threonine-protein phosphatase PGAM5, mitochondrial isoform X1 [Danio rerio]	62.74	4.86	2	1	1	1	288	32	8.9
NP_997841.1	glutathione S-transferase mu, tandem duplicate 1 [Danio rerio]	62.7	15.98	3	4	4	4	219	26	5.77
NP_001019590.1	2-oxoisovalerate dehydrogenase subunit alpha, mitochondrial [Danio rerio]	62.61	13.68	1	4	4	4	446	50.7	6.86
NP_956190.2	isoleucine--tRNA ligase, cytoplasmic [Danio rerio]	62.52	3.3	1	3	4	4	1271	145.1	6.6
NP_001038525.1	glutathione S-transferase rho [Danio rerio]	62.41	10.62	1	1	2	2	226	26.4	7.25
NP_001004603.1	argininosuccinate synthase [Danio rerio]	62.27	10.39	1	4	4	4	414	47.1	6.9
NP_958873.3	calreticulin 3b precursor [Danio rerio]	62.24	7.43	1	2	3	3	417	48.3	4.46
NP_775361.1	V-type proton ATPase subunit E 1 [Danio rerio]	61.94	11.95	1	2	2	3	226	25.9	7.33
NP_001157270.1	isoleucine--tRNA ligase, mitochondrial [Danio rerio]	61.76	6.61	1	4	5	5	983	109.8	6.68
NP_998628.1	eukaryotic translation initiation factor 3 subunit C [Danio rerio]	61.75	6.91	2	4	6	6	926	106.3	5.62
XP_017212739.1	PREDICTED: 5,6-dihydroxyindole-2-carboxylic acid oxidase [Danio rerio]	61.74	1.64	1	1	1	1	670	76.2	5.39
NP_001032465.2	alpha-N-acetylgalactosaminidase precursor [Danio rerio]	61.33	3.43	1	1	1	1	437	49.3	5.26
NP_001038884.2	acyl-CoA synthetase family member 2, mitochondrial precursor [Danio rerio]	61.25	7.1	1	4	4	4	606	67.5	7.93
NP_998184.1	peptidyl-prolyl cis-trans isomerase B [Danio rerio]	61.11	16.67	1	4	4	5	216	23.9	9.22
NP_001014391.1	inosine-5'-monophosphate dehydrogenase 1b [Danio rerio]	61.09	7.59	9	4	4	4	514	55.6	7.52
XP_005166831.1	PREDICTED: aldehyde dehydrogenase family 9 member A1-A isoform X1 [Danio rerio]	61.02	7.09	5	3	3	4	508	55.2	6.55
XP_017206931.1	PREDICTED: WD repeat-containing protein 26-like isoform X2 [Danio rerio]	60.92	3.8	3	1	1	1	500	56.9	5.88
NP_957245.2	isocitrate dehydrogenase [NAD] subunit alpha, mitochondrial [Danio rerio]	60.73	16.71	2	3	4	7	365	40	7.39
NP_001315353.1	peptidyl-prolyl cis-trans isomerase A [Danio rerio]	60.62	26.83	1	4	4	5	164	17.5	8.07
XP_686522.4	PREDICTED: cytochrome P450 27C1 [Danio rerio]	60.56	5.24	1	2	2	2	573	66	9.14
NP_956944.2	protein arginine N-methyltransferase 1 [Danio rerio]	60.41	12.64	1	3	3	3	348	40.1	5.62
NP_954969.1	ADP-ribosylation factor 5 [Danio rerio]	60.35	15	5	1	3	4	180	20.3	6.19
NP_001243170.1	protein kinase C alpha type [Danio rerio]	60.34	1.79	1	1	1	2	670	76.2	6.61
NP_775371.1	nascent polypeptide-associated complex subunit alpha isoform 2 [Danio rerio]	60.33	13.49	3	2	2	2	215	23.4	4.56
NP_571109.1	protein NipSnap homolog 2 [Danio rerio]	60.27	5.24	1	2	2	3	286	33.6	9.11
NP_776196.3	ruvB-like 1 [Danio rerio]	60.08	6.58	1	2	2	2	456	50.3	6.62
XP_009295221.1	PREDICTED: basement membrane-specific heparan sulfate proteoglycan core protein isoform X6 [Danio rerio]	59.86	1.46	6	4	4	5	3554	386.8	5.99
XP_005170964.1	PREDICTED: 60S ribosomal protein L9 isoform X2 [Danio rerio]	59.81	27.08	2	5	5	5	192	21.6	9.95
XP_009301496.1	PREDICTED: myosin-binding protein C, cardiac-type isoform X5 [Danio rerio]	59.73	2.35	6	1	3	3	1189	133.8	6.33
NP_998513.2	protein NDRG1 isoform 2 [Danio rerio]	59.62	6.63	9	1	3	3	392	43.6	6.65
XP_005157710.1	PREDICTED: echinoderm microtubule-associated protein-like 2 isoform X2 [Danio rerio]	59.54	3.09	3	1	1	1	648	71.3	6.71
NP_957186.1	endoplasmic reticulum resident protein 44 [Danio rerio]	59.53	4.66	1	2	2	2	408	47	5.34
NP_001017400.1	transmembrane protein 11, mitochondrial [Danio rerio]	59.39	11.76	1	1	1	1	187	20.9	7.68
NP_956340.1	40S ribosomal protein S12 [Danio rerio]	59.34	14.39	1	2	2	2	132	14.5	7.24
NP_997876.2	eukaryotic translation initiation factor 2 subunit 3 [Danio rerio]	59.23	9.11	1	2	4	4	472	51.2	8
NP_001002720.1	lamin-B receptor [Danio rerio]	59.09	3.72	1	1	2	3	619	70.1	9.55
NP_957008.1	NADH dehydrogenase [ubiquinone] 1 alpha subcomplex subunit 13 [Danio rerio]	58.61	9.03	1	1	1	1	144	17.1	9.01
XP_001334076.1	PREDICTED: kelch-like protein 40b [Danio rerio]	58.43	1.94	1	1	1	1	618	70.3	4.93
XP_017214218.1	PREDICTED: glutathione S-transferase, alpha tandem duplicate 1 isoform X1 [Danio rerio]	58.22	20.18	4	5	5	5	223	25.2	8.22
NP_001017899.2	calpain small subunit 1 [Danio rerio]	57.94	7.41	1	1	1	1	216	24.4	5.47
NP_001314729.1	regulator of G-protein signaling 9 [Danio rerio]	57.89	11.67	3	6	6	6	480	56	9.11
NP_996951.1	peroxisomal bifunctional enzyme [Danio rerio]	57.76	4.87	1	1	2	2	718	78.5	9.01
NP_571745.1	ATPase, Na+/K+ transporting, beta 3b polypeptide [Danio rerio]	57.34	12.36	1	4	4	5	275	31.9	6.68
NP_001014338.1	3-hydroxyisobutyryl-CoA hydrolase, mitochondrial [Danio rerio]	57.33	4.19	1	1	1	1	382	42.2	7.83
NP_998155.1	eukaryotic translation initiation factor 3 subunit I [Danio rerio]	56.93	11.08	1	2	3	3	325	36.3	5.41
NP_001119927.1	uncharacterized protein LOC569993 [Danio rerio]	56.92	12.05	1	2	2	2	224	24.1	6.3
XP_005159893.1	PREDICTED: calcium/calmodulin-dependent protein kinase type II delta 2 chain isoform X10 [Danio rerio]	56.9	10.16	20	2	5	6	492	55.8	7.2
XP_017214473.1	PREDICTED: RNA-binding motif protein, X chromosome isoform X1 [Danio rerio]	56.5	5.61	2	2	2	2	374	40.9	10.13
NP_982251.1	glycoprotein M6Ba [Danio rerio]	56.44	4.5	1	1	1	2	289	31.6	5.36
XP_696434.2	PREDICTED: synaptic vesicle glycoprotein 2A [Danio rerio]	56.4	5.18	1	3	4	4	733	83.4	6.04
NP_001296454.1	probable ATP-dependent RNA helicase DDX5 isoform 2 [Danio rerio]	56.39	10.08	4	4	4	4	496	56.6	9.16
NP_571451.2	proteasome activator complex subunit 3 [Danio rerio]	56.26	14.45	1	2	3	5	256	29.3	5.8
XP_694950.3	PREDICTED: protein-glutamine gamma-glutamyltransferase K [Danio rerio]	56.18	3.58	1	3	3	3	783	87.1	5.66
NP_998591.1	heterogeneous nuclear ribonucleoprotein R [Danio rerio]	56.12	9.35	1	1	2	3	214	23.7	4.82
NP_001008603.2	tRNA pseudouridine synthase A, mitochondrial [Danio rerio]	56.06	3.4	1	1	1	1	412	46.8	7.36
NP_001107090.1	malectin precursor [Danio rerio]	56.05	4.56	1	1	1	1	285	32	5.85
XP_003198760.1	PREDICTED: heterogeneous nuclear ribonucleoprotein U-like protein 1 isoform X1 [Danio rerio]	56.02	4.22	2	3	4	4	877	99.5	5.07
XP_005155371.1	PREDICTED: protein phosphatase 3, catalytic subunit, gamma isoform isoform X2 [Danio rerio]	55.97	5.98	10	3	3	3	502	56.9	6.37
NP_001103480.1	plexin-A1 [Danio rerio]	55.92	1.49	6	1	3	3	1885	211.6	6.84
NP_957362.1	epoxide hydrolase 1 [Danio rerio]	55.86	5.04	1	1	2	3	456	51.9	8.53
NP_998458.1	serine/threonine-protein phosphatase 2A catalytic subunit beta isoform [Danio rerio]	55.61	10.68	1	1	3	3	309	35.5	5.43
NP_001004578.1	EH domain-containing protein 1 [Danio rerio]	55.57	9.96	1	2	3	3	532	60	6.38
XP_005163799.1	PREDICTED: interleukin enhancer-binding factor 3 homolog isoform X5 [Danio rerio]	55.49	3.09	5	1	3	3	679	74.9	8.73
NP_955993.2	copine-1 isoform 2 [Danio rerio]	55.44	9.94	5	3	3	3	533	59.2	5.85
NP_001074171.1	N-ethylmaleimide-sensitive factor attachment protein, beta [Danio rerio]	55.25	7.12	2	1	2	2	295	32.9	6.19
NP_944592.1	flavin containing monooxygenase 5 [Danio rerio]	55.24	4.11	2	1	2	2	560	63.8	9.03
NP_998664.1	actin-related protein 2-A [Danio rerio]	55.16	4.57	2	2	2	2	394	44.6	6.74
NP_956088.1	protein MEMO1 [Danio rerio]	54.94	2.36	1	1	1	1	297	33.4	6.98
NP_945330.1	kelch-like protein 41b [Danio rerio]	54.78	4.96	1	2	2	2	605	68.6	5.19
NP_861424.1	annexin A1b [Danio rerio]	54.55	12.28	1	2	3	3	342	37.4	6.55
XP_017212248.1	PREDICTED: solute carrier family 12 member 5 isoform X2 [Danio rerio]	54.5	3.05	2	3	4	4	1116	123.3	6.33
NP_998163.1	electron transfer flavoprotein subunit beta [Danio rerio]	54.5	6.69	1	1	1	1	254	27.5	8.68
NP_957432.2	thioredoxin-like protein 1 [Danio rerio]	54.39	10.03	1	2	2	2	289	32	4.94
NP_001103844.1	serpin H1 precursor [Danio rerio]	54.38	10.17	1	2	2	2	403	44.9	8.91
NP_001278428.1	serotransferrin precursor [Danio rerio]	54.34	13.37	1	6	7	7	673	73.2	6.95
NP_997760.1	histone-binding protein RBBP4 [Danio rerio]	54.31	6.84	7	3	4	5	424	47.6	4.89
XP_005167469.1	PREDICTED: glutamate decarboxylase 1-like [Danio rerio]	54.26	3.55	3	1	2	2	591	66.8	7.39
NP_956406.1	protein-arginine deiminase type-2 [Danio rerio]	54.21	6.18	3	3	3	3	647	72.8	5.87
NP_878308.2	mitogen-activated protein kinase 1 [Danio rerio]	53.86	4.61	23	1	2	3	369	42	6.8
NP_001007303.1	annexin A3b [Danio rerio]	53.57	11.18	1	2	3	3	340	37.6	5.33
NP_001292513.1	enoyl-CoA delta isomerase 1, mitochondrial [Danio rerio]	53.44	19.93	1	4	5	5	301	33.2	8.62
XP_690120.7	PREDICTED: electrogenic sodium bicarbonate cotransporter 1 isoform X4 [Danio rerio]	52.93	3.08	4	2	2	2	1073	119.9	6.7
NP_998167.1	rRNA 2'-O-methyltransferase fibrillarin [Danio rerio]	52.8	17.03	1	3	5	5	317	33.6	10.2
NP_001025413.2	synaptophysin b [Danio rerio]	52.63	5.39	1	1	1	1	297	32.8	4.59
NP_001108317.1	beta-hexosaminidase subunit beta isoform 1 precursor [Danio rerio]	52.54	2.96	4	1	1	1	541	61.5	6.16
NP_956810.1	uncharacterized protein LOC393488 [Danio rerio]	52.54	19.35	4	2	3	3	186	20.9	4.92
NP_998181.1	thioredoxin domain-containing protein 5 [Danio rerio]	52.27	8.26	2	2	2	3	327	37.3	5.49
NP_001002157.1	isocitrate dehydrogenase [NAD] subunit beta, mitochondrial [Danio rerio]	52.18	4.97	2	2	2	2	382	41.8	8.25
XP_001923821.1	PREDICTED: succinyl-CoA ligase [GDP-forming] subunit beta, mitochondrial [Danio rerio]	52.11	12.04	1	4	4	4	432	46.4	5.92
NP_001122002.1	AP-1 complex subunit beta-1 [Danio rerio]	51.94	5.6	7	2	5	7	947	104.2	5.2
NP_001073552.1	uncharacterized protein LOC790938 [Danio rerio]	51.88	1.46	1	1	1	1	480	53.3	5.33
NP_956151.1	heat shock protein 4b [Danio rerio]	51.77	2.86	1	2	2	2	840	94.7	5.16
XP_005171043.1	PREDICTED: calcium-binding protein 39-like isoform X1 [Danio rerio]	51.52	2.69	3	1	1	2	334	38.8	7.27
NP_001013489.2	peroxiredoxin-1 [Danio rerio]	51.46	14.57	1	1	3	3	199	22	6.55
NP_955981.1	transaldolase [Danio rerio]	51.29	12.76	1	2	4	4	337	37.9	6.21
NP_001161426.1	V-type proton ATPase subunit D [Danio rerio]	51.18	4.44	1	1	1	1	248	28.3	9.52
XP_005171034.1	PREDICTED: 1-acyl-sn-glycerol-3-phosphate acyltransferase gamma isoform X1 [Danio rerio]	51.13	5.84	1	2	2	2	377	43.8	8.59
XP_002661418.2	PREDICTED: mitochondrial 10-formyltetrahydrofolate dehydrogenase [Danio rerio]	51.05	5.42	1	3	3	3	923	101.5	6.34
NP_001038380.1	methylcrotonoyl-CoA carboxylase subunit alpha, mitochondrial [Danio rerio]	50.83	2.95	1	1	2	2	711	78	6.62
NP_001009889.2	nucleolar protein 58 [Danio rerio]	50.74	9.04	1	3	3	3	553	62	8.19
NP_001103591.1	40S ribosomal protein S23 [Danio rerio]	50.55	7.69	1	1	1	1	143	15.8	10.49
NP_957507.1	glutamine--tRNA ligase [Danio rerio]	50.51	4.12	1	1	2	2	437	49.4	8.16
XP_005160437.1	PREDICTED: protein NDRG2 isoform X1 [Danio rerio]	50.5	14.4	8	3	4	4	368	40.4	5.66
NP_001082966.1	acyl-CoA dehydrogenase, short/branched chain [Danio rerio]	50.38	8.05	1	1	1	1	149	16.2	5.49
NP_958884.1	TAR DNA-binding protein 43 [Danio rerio]	50.21	13.35	1	3	5	5	412	44.4	6.02
XP_017209009.1	PREDICTED: proto-oncogene tyrosine-protein kinase Src isoform X2 [Danio rerio]	50.03	2.95	12	1	2	2	543	61.2	7.71
NP_001004594.2	carnitine O-acetyltransferase b [Danio rerio]	49.79	2.61	1	1	2	3	614	70	8.19
XP_017211695.1	PREDICTED: ATP-dependent RNA helicase DQX1 [Danio rerio]	49.72	2.11	1	1	1	1	568	62	5.15
NP_001006664.1	F-actin-capping protein subunit alpha-1 [Danio rerio]	49.7	5.24	1	1	1	1	286	32.7	5.35
NP_001002059.1	lumican precursor [Danio rerio]	49.58	2.33	1	1	1	1	344	38.1	5.72
NP_001007767.1	stress-induced-phosphoprotein 1 [Danio rerio]	49.4	1.85	1	1	1	1	542	61.6	6.81
NP_997905.1	fucosidase, alpha-L-1, tissue precursor [Danio rerio]	49.35	2.44	1	1	1	1	451	51.5	5.99
NP_571457.1	mitochondrial carrier homolog 2 [Danio rerio]	49.3	5.33	1	1	1	1	300	33	8.63
NP_001018130.1	cell division control protein 42 homolog isoform 2 [Danio rerio]	49.22	10.99	2	1	2	2	191	21.4	6.55
NP_957205.1	serine/threonine-protein phosphatase 2A catalytic subunit alpha isoform [Danio rerio]	49.19	15.21	2	1	4	4	309	35.5	5.66
NP_997806.1	proliferation-associated 2G4-like [Danio rerio]	49.18	4.82	2	2	2	2	394	43.4	7.28
XP_005165317.1	PREDICTED: ATPase, Na+/K+ transporting, beta 2b polypeptide isoform X1 [Danio rerio]	49.01	4.24	2	1	1	1	283	32.8	8.1
NP_957242.1	26S proteasome non-ATPase regulatory subunit 13 [Danio rerio]	48.98	16.4	1	6	6	6	378	43.1	5.88
NP_958482.1	major vault protein [Danio rerio]	48.9	3.82	2	2	3	3	863	96.5	5.49
NP_001104660.1	actinodin2 precursor [Danio rerio]	48.85	7.87	1	3	3	3	508	56.5	6.47
NP_001007769.1	phenylalanine--tRNA ligase beta subunit [Danio rerio]	48.79	6.1	1	2	2	2	590	66.1	5.17
NP_998613.1	calnexin precursor [Danio rerio]	48.75	8	2	3	3	3	600	67.8	4.53
NP_998249.1	ubiquitin carboxyl-terminal hydrolase isozyme L5 [Danio rerio]	48.67	4.86	1	2	2	2	329	37.6	5.19
NP_955930.1	60S ribosomal protein L10a [Danio rerio]	48.6	12.5	1	2	3	3	216	24.6	9.94
NP_956464.1	actin-related protein 10 [Danio rerio]	48.47	6.51	1	1	3	3	415	46	6.29
NP_001032766.1	60S ribosomal protein L22 [Danio rerio]	48.45	14.96	3	2	2	2	127	14.7	9.32
XP_005156548.1	PREDICTED: kelch-like protein 31 isoform X1 [Danio rerio]	48.44	5.04	1	1	2	3	635	70.8	6.79
XP_005165974.1	PREDICTED: actin-like protein 6A isoform X1 [Danio rerio]	48.42	5.27	4	2	2	2	455	50.4	5.73
NP_001035132.1	60S ribosomal protein L32 [Danio rerio]	48.37	14.07	1	1	2	2	135	15.8	11.47
NP_878286.3	glutamine synthetase [Danio rerio]	48.35	11.83	1	2	4	4	372	41.9	6.4
NP_958915.1	mitogen-activated protein kinase 3 [Danio rerio]	48.31	3.83	24	1	2	3	392	44.1	6.8
XP_009299468.1	PREDICTED: cytochrome P450, family 2, subfamily AD, polypeptide 3 isoform X1 [Danio rerio]	48.24	5.9	2	1	2	2	322	37	5.72
NP_001005588.1	synembryn-A [Danio rerio]	48.2	3.28	2	1	2	2	548	62	5.35
NP_001038274.1	serine/threonine-protein phosphatase 4 regulatory subunit 3 [Danio rerio]	48.06	4.03	1	1	3	3	818	93.7	4.89
XP_017214164.1	PREDICTED: poly(U)-binding-splicing factor PUF60 isoform X7 [Danio rerio]	48.01	9.92	9	2	2	2	262	28.5	7.4
NP_999866.1	cytochrome c oxidase subunit 4 isoform 1, mitochondrial [Danio rerio]	48	11.83	2	2	2	2	169	19.4	9.32
XP_005160129.1	PREDICTED: catenin alpha-2 isoform X1 [Danio rerio]	48	4.2	2	1	3	4	905	100.4	5.97
NP_001035141.1	60S ribosomal protein L31 [Danio rerio]	47.92	32.52	1	4	4	4	123	14.3	10.54
NP_998658.1	dnaJ homolog subfamily A member 2 [Danio rerio]	47.85	5.58	1	2	2	2	412	45.5	6.76
NP_001313457.1	tricarboxylate transport protein, mitochondrial [Danio rerio]	47.82	12.62	2	2	2	2	317	34.3	9.58
NP_571676.2	solute carrier family 3 (amino acid transporter heavy chain), member 2a [Danio rerio]	47.75	9.9	1	4	4	4	485	53.2	5.58
XP_005162298.1	PREDICTED: TAR DNA-binding protein 43 isoform X3 [Danio rerio]	47.56	7.05	3	1	2	2	298	33.7	6.25
NP_775343.1	histone deacetylase 1 [Danio rerio]	47.35	6.25	2	3	3	4	480	54.8	5.83
XP_005167526.1	PREDICTED: insulin-like growth factor 2 mRNA-binding protein 2 isoform X2 [Danio rerio]	47.33	7.95	3	2	2	2	453	49	9.14
NP_001002609.1	proteasome subunit beta type-2 [Danio rerio]	47.06	13.57	1	1	3	3	199	22.6	6.55
XP_005164080.1	PREDICTED: protein kinase, cAMP-dependent, regulatory, type I, alpha (tissue specific extinguisher 1) a isoform X1 [Danio rerio]	46.93	9.5	1	3	3	4	379	43.1	5.43
NP_955834.2	apoptosis inhibitor 5 [Danio rerio]	46.63	3.4	1	1	1	1	529	59.4	7.02
NP_999920.2	ubiquitin carboxyl-terminal hydrolase 5 [Danio rerio]	46.46	3	2	2	2	2	834	92.7	5.03
XP_009300265.2	PREDICTED: gamma-glutamyltransferase 7 [Danio rerio]	46.33	2.83	1	1	1	1	566	60.4	5.14
NP_001003534.1	major intrinsic protein of lens fiber a [Danio rerio]	46.31	5.32	1	1	1	3	263	28.8	9
NP_997740.1	metaxin-2 [Danio rerio]	46.26	8.03	1	1	1	2	274	30.8	5.64
XP_005159564.1	PREDICTED: DNA topoisomerase 2-beta isoform X1 [Danio rerio]	46.24	1.3	2	2	2	2	1613	181.7	7.72
NP_001092210.1	succinate dehydrogenase [ubiquinone] iron-sulfur subunit, mitochondrial precursor [Danio rerio]	46.03	9.29	1	2	3	4	280	31.7	8.51
NP_998631.1	serine/arginine-rich splicing factor 6a [Danio rerio]	46.02	10.37	9	2	4	5	347	40.3	11.59
NP_001296969.1	transmembrane emp24 domain-containing protein 10 isoform 2 precursor [Danio rerio]	45.99	16.91	2	3	3	3	207	24.3	6.79
XP_005165928.1	PREDICTED: adenylate kinase 4, mitochondrial isoform X1 [Danio rerio]	45.93	4.42	1	1	1	1	226	25.4	8.81
NP_001028894.1	crystallin beta gamma X [Danio rerio]	45.93	15.94	1	3	4	4	207	23.7	9.07
NP_998274.2	UMP-CMP kinase [Danio rerio]	45.91	6.85	1	1	2	4	219	25.1	7.78
NP_001296417.1	UPF0160 protein MYG1, mitochondrial [Danio rerio]	45.72	9.45	1	2	3	3	381	43.2	7.12
XP_017212909.1	PREDICTED: apolipoprotein D-like isoform X1 [Danio rerio]	45.71	4.76	1	1	1	1	189	21	4.65
XP_017212761.1	PREDICTED: ELAV-like protein 4 isoform X6 [Danio rerio]	45.65	8.94	18	1	3	3	369	40.5	9.39
XP_005161394.1	PREDICTED: solute carrier family 3 (amino acid transporter heavy chain), member 2b isoform X1 [Danio rerio]	45.54	5.75	1	3	3	3	504	56	5.24
NP_001020642.1	farnesyl pyrophosphate synthase [Danio rerio]	45.45	2.53	1	1	1	1	356	40.8	5.81
NP_001243145.1	pyridine nucleotide-disulfide oxidoreductase domain-containing protein 2 [Danio rerio]	45.26	5.88	2	1	2	2	578	62.5	7.31
XP_009297910.1	PREDICTED: synaptogyrin-3 isoform X1 [Danio rerio]	45.23	7.02	1	1	1	1	228	25.4	5.94
NP_571185.1	carbonic anhydrase [Danio rerio]	45.19	3.46	1	1	1	1	260	28.7	7.59
NP_998369.1	40S ribosomal protein S20 [Danio rerio]	45.13	5.88	1	1	1	1	119	13.3	9.94
XP_002664470.2	PREDICTED: protein ATP1B4 [Danio rerio]	44.98	10.95	1	3	3	4	347	39.2	7.44
NP_001017716.1	ubiquitin thioesterase OTU1 [Danio rerio]	44.93	17.61	1	2	2	2	301	33.5	5.58
NP_001002038.2	annexin A6 [Danio rerio]	44.86	5.4	1	3	3	3	667	75.2	5.14
NP_001002444.2	2,4-dienoyl-CoA reductase, mitochondrial [Danio rerio]	44.84	7.51	1	2	2	2	333	35.5	8.88
NP_001027011.2	rhodopsin kinase 1 [Danio rerio]	44.72	6.38	1	2	3	3	549	62.2	7.06
NP_001025339.1	ectonucleotide pyrophosphatase/phosphodiesterase family member 1 [Danio rerio]	44.72	1.14	2	1	1	1	876	99.3	7.53
NP_001070036.1	ribose-phosphate pyrophosphokinase 1 [Danio rerio]	44.57	10.69	6	2	3	3	318	34.8	6.98
NP_997773.1	adipocyte plasma membrane-associated protein [Danio rerio]	44.57	5.3	1	1	1	1	415	46.7	7.27
NP_957044.1	40S ribosomal protein S19 [Danio rerio]	44.41	12.33	1	1	2	2	146	15.9	10.23
XP_691712.4	PREDICTED: lon protease homolog, mitochondrial [Danio rerio]	44.41	4.24	1	2	3	3	966	107.7	6.37
NP_998504.1	palmitoyl-protein thioesterase 1 precursor [Danio rerio]	44.26	6.27	2	1	1	1	303	33.9	5.5
XP_005155690.2	PREDICTED: guanine nucleotide-binding protein G(z) subunit alpha [Danio rerio]	44.19	6.76	1	2	2	2	355	41	7.31
NP_001315147.1	fatty aldehyde dehydrogenase [Danio rerio]	44.07	7.14	1	2	2	2	490	55	8.62
NP_571527.1	ELAV like RNA binding protein 1 [Danio rerio]	44.01	10.8	3	2	4	4	324	35.9	8.97
NP_001002207.1	3-ketoacyl-CoA thiolase, peroxisomal [Danio rerio]	44	5.02	1	2	2	2	418	44	8.59
NP_997975.2	structural maintenance of chromosomes 1A, like [Danio rerio]	43.99	4.62	2	2	5	7	1233	143.1	7.09
XP_005174027.1	PREDICTED: ubiquitin carboxyl-terminal hydrolase BAP1 isoform X1 [Danio rerio]	43.89	2.25	3	1	2	2	754	83.7	6.64
XP_005160325.1	PREDICTED: uncharacterized protein wu:fc21g02 isoform X2 [Danio rerio]	43.77	3.33	2	1	1	1	450	49.5	7.23
NP_001007792.1	crystallin, gamma M4 [Danio rerio]	43.69	8.05	1	1	3	5	174	20.9	8.25
NP_958874.2	profilin-2 [Danio rerio]	43.68	5.76	2	1	1	1	139	15	6.55
XP_017209112.1	PREDICTED: uncharacterized protein si:dkey-9l20.3 [Danio rerio]	43.68	2.96	1	1	1	2	15355	1660.9	6.43
XP_005159705.1	PREDICTED: adenylate kinase 2, mitochondrial isoform X1 [Danio rerio]	43.66	5.11	2	1	1	2	235	25.8	5.83
NP_956845.1	phenylalanine-4-hydroxylase [Danio rerio]	43.49	6.68	1	3	3	3	449	51.3	5.86
XP_017209363.1	PREDICTED: cubilin, partial [Danio rerio]	43.44	0.25	1	1	1	1	3596	390	5
XP_009302921.1	PREDICTED: pyridoxal kinase isoform X2 [Danio rerio]	43.42	7.17	2	1	1	1	293	32.6	5.35
NP_957238.1	eukaryotic translation initiation factor 6 [Danio rerio]	43.4	13.88	1	1	2	3	245	26.6	4.74
NP_001017792.1	uncharacterized protein LOC550490 [Danio rerio]	43.4	4.71	1	1	1	1	255	26.8	7.42
NP_001003743.1	short-chain specific acyl-CoA dehydrogenase, mitochondrial [Danio rerio]	43.17	4.2	1	1	2	3	405	43.5	7.94
XP_009299808.1	PREDICTED: armadillo repeat protein deleted in velo-cardio-facial syndrome isoform X14 [Danio rerio]	43.11	1.07	28	1	1	1	938	105.3	6.74
NP_001002546.1	vesicle-associated membrane protein-associated protein A [Danio rerio]	43.04	5.69	1	1	1	1	246	27.5	8.62
NP_001001593.1	60S ribosomal protein L23a [Danio rerio]	42.98	8.39	1	1	1	1	155	17.6	10.39
NP_958452.1	coronin-1C [Danio rerio]	42.95	6.12	3	3	3	3	474	53.3	6.64
NP_001243118.1	membrane protein, palmitoylated 6a (MAGUK p55 subfamily member 6) [Danio rerio]	42.93	7.64	1	1	3	3	550	61.6	7.37
NP_958883.1	protein SET [Danio rerio]	42.91	8.55	3	2	2	2	269	31	4.26
NP_001002589.1	proteasome subunit alpha type-6 [Danio rerio]	42.9	5.28	2	1	1	1	246	27.4	6.37
XP_009290439.1	PREDICTED: collagen alpha-1(XIV) chain isoform X4 [Danio rerio]	42.71	0.61	4	1	1	1	1794	193.1	5.24
NP_958484.1	translocon-associated protein subunit alpha precursor [Danio rerio]	42.71	5.17	1	1	1	1	290	32.5	4.45
NP_957180.1	glutaryl-CoA dehydrogenase a [Danio rerio]	42.64	8.16	2	2	4	4	441	48.9	8.12
NP_001166025.1	2-amino-3-ketobutyrate coenzyme A ligase, mitochondrial [Danio rerio]	42.58	10.21	1	3	4	4	431	46.4	7.65
NP_001006068.1	delta(3,5)-Delta(2,4)-dienoyl-CoA isomerase, mitochondrial [Danio rerio]	42.58	3.57	1	1	1	1	308	33.8	7.93
XP_017213744.1	PREDICTED: sodium- and chloride-dependent GABA transporter 3 [Danio rerio]	42.5	1.78	1	1	1	1	617	69.6	7.05
NP_001131137.1	nck-associated protein 1 [Danio rerio]	42.47	4.98	5	4	4	4	1124	128.1	6.7
XP_005161575.1	PREDICTED: synaptic vesicle glycoprotein 2B [Danio rerio]	42.33	1.16	1	1	1	1	687	77.7	5.3
XP_017209646.1	PREDICTED: talin-2 [Danio rerio]	42.25	1.21	4	1	3	3	2485	265.8	5.96
NP_705945.1	protein transport protein Sec61 subunit alpha-like 1 [Danio rerio]	42.15	6.51	2	2	3	3	476	52.2	8.06
NP_001189439.1	60S ribosomal protein L36a [Danio rerio]	42.11	15.09	1	1	2	2	106	12.5	10.54
NP_001003882.1	serine--tRNA ligase, cytoplasmic [Danio rerio]	42.01	1.55	1	1	1	1	515	58.7	6.01
NP_001278284.1	AP-2 complex subunit mu-A isoform 1 [Danio rerio]	41.97	12.02	5	4	5	5	441	50.1	9.5
NP_998436.1	heterogeneous nuclear ribonucleoprotein U-like protein 1 [Danio rerio]	41.96	1.66	1	1	1	1	784	89	5.52
XP_017212802.1	PREDICTED: ras-related protein rab-7-like isoform X1 [Danio rerio]	41.96	11.76	3	2	2	2	204	22.9	5.48
NP_001002750.1	ras-related protein Rab-30 [Danio rerio]	41.89	10.95	25	1	2	2	201	22.8	4.98
XP_017209012.1	PREDICTED: 60S ribosomal protein L10 isoform X1 [Danio rerio]	41.72	21.86	1	5	5	6	215	24.6	10.17
NP_001096664.1	cytochrome b-c1 complex subunit Rieske, mitochondrial [Danio rerio]	41.7	15.02	1	2	3	3	273	29.7	8.29
NP_001300659.1	hyaluronan and proteoglycan link protein 1 isoform 2 precursor [Danio rerio]	41.68	3.35	2	1	1	1	328	36.8	5.63
NP_997927.1	40S ribosomal protein S15a [Danio rerio]	41.67	25.38	1	3	4	4	130	14.8	10.13
NP_001170811.2	UDP glucuronosyltransferase 1 family, polypeptide A5 precursor [Danio rerio]	41.65	2.12	7	1	1	2	519	58.4	8.88
NP_001277022.1	eukaryotic translation initiation factor 3 subunit B [Danio rerio]	41.44	5.14	2	3	3	4	681	79.6	5.5
NP_001018589.1	prolyl endopeptidase [Danio rerio]	41.33	3.1	1	2	2	2	709	80.3	5.25
XP_694827.6	PREDICTED: apolipoprotein B-100 [Danio rerio]	41.12	1	1	2	4	4	4300	482.9	5.63
NP_957358.1	uncharacterized protein LOC394039 [Danio rerio]	40.95	4.46	3	1	2	3	516	59.4	8.63
XP_009293347.1	PREDICTED: alpha-adducin isoform X5 [Danio rerio]	40.85	1.43	5	1	1	2	698	76.6	5.54
NP_001071235.1	3'-phosphoadenosine 5'-phosphosulfate synthase 2a [Danio rerio]	40.74	1.31	3	1	1	1	612	69.1	7.58
NP_001315630.1	PDZ and LIM domain protein 7-like [Danio rerio]	40.63	18.36	2	4	4	4	207	23.4	7.5
XP_005166756.1	PREDICTED: host cell factor 1 isoform X1 [Danio rerio]	40.55	2.06	4	3	4	4	1990	203.4	5.97
NP_001002521.1	signal peptidase complex catalytic subunit SEC11A [Danio rerio]	40.53	4.47	1	1	1	1	179	20.5	8.94
NP_001002325.1	retinol dehydrogenase 11 [Danio rerio]	40.46	4.7	3	1	2	2	319	34.8	8.53
NP_001268727.1	ninein-like protein [Danio rerio]	40.43	0.92	6	1	2	3	1303	149.8	5.19
NP_001008619.1	probable 2-oxoglutarate dehydrogenase E1 component DHKTD1, mitochondrial [Danio rerio]	40.25	4.76	1	3	3	3	925	103.4	6.99
XP_005170061.1	PREDICTED: cytosolic non-specific dipeptidase isoform X1 [Danio rerio]	40.16	5.49	1	2	2	2	474	53.2	5.67
NP_001002619.1	nucleoporin Nup37 [Danio rerio]	40.14	2.45	1	1	1	1	326	36.5	6.4
NP_001317997.1	ATP-dependent zinc metalloprotease YME1L1 [Danio rerio]	40.11	1.12	1	1	1	1	715	79.3	8.59
NP_956865.1	integrin-linked protein kinase [Danio rerio]	39.95	1.77	1	1	1	1	452	51	7.55
NP_957041.1	NADH dehydrogenase [ubiquinone] flavoprotein 2, mitochondrial [Danio rerio]	39.94	15.16	1	3	3	3	244	26.6	5.63
NP_001015058.1	hemoglobin beta embryonic-3 [Danio rerio]	39.9	35.37	1	4	5	5	147	16.6	8.44
NP_001289172.1	uncharacterized protein LOC797331 [Danio rerio]	39.9	5.28	13	2	5	5	1117	123.1	6.34
XP_001339012.3	PREDICTED: V-type proton ATPase subunit S1 [Danio rerio]	39.87	1.5	1	1	1	2	466	51.6	5.95
XP_009291328.1	PREDICTED: exportin-1 [Danio rerio]	39.84	1.68	2	1	1	1	1071	123.1	6.19
NP_001139076.1	importin-5 [Danio rerio]	39.8	2.51	2	1	2	2	1077	121	4.92
NP_998542.1	40S ribosomal protein S11 [Danio rerio]	39.67	28.3	2	5	5	6	159	18.4	10.46
XP_009301482.1	PREDICTED: vesicular glutamate transporter 2.1 isoform X1 [Danio rerio]	39.66	1.98	8	1	1	1	353	39.3	8.53
NP_958866.1	dolichyl-diphosphooligosaccharide--protein glycosyltransferase subunit STT3A [Danio rerio]	39.59	2.27	1	2	2	2	705	80.5	7.85
XP_017207562.1	PREDICTED: DNA damage-binding protein 1-like [Danio rerio]	39.55	2.24	2	1	1	1	581	64.7	5.52
NP_001232892.1	uncharacterized protein LOC100003969 [Danio rerio]	39.52	7.09	16	1	1	1	127	13.6	11.06
XP_009305897.2	PREDICTED: threo-3-hydroxyaspartate ammonia-lyase-like [Danio rerio]	39.43	5.12	1	1	1	1	371	41.3	8.28
XP_691156.5	PREDICTED: nidogen-1 [Danio rerio]	39.04	2.55	1	2	3	4	1175	130	5.45
XP_009301795.1	PREDICTED: aspartyl/asparaginyl beta-hydroxylase isoform X2 [Danio rerio]	38.94	2.18	3	1	2	3	780	91.8	9.31
NP_956258.1	recoverin 2 [Danio rerio]	38.69	23.83	1	2	3	4	193	22.6	5.02
NP_956370.1	methionine--tRNA ligase, cytoplasmic [Danio rerio]	38.65	2.06	1	1	2	2	922	103.5	6.81
NP_997732.2	DNA replication licensing factor MCM3 [Danio rerio]	38.22	1.73	1	1	1	1	807	90.4	6
XP_009297220.1	PREDICTED: dual specificity mitogen-activated protein kinase kinase 2 isoform X1 [Danio rerio]	38.1	8.79	4	1	2	2	330	36.5	6.33
NP_001014318.1	S-adenosylmethionine synthase [Danio rerio]	38.09	4.13	3	1	1	2	363	40	6.24
NP_957264.1	RAB5A, member RAS oncogene family, b [Danio rerio]	38.09	10.65	1	1	2	2	216	23.5	8.13
NP_958893.1	RAB5A, member RAS oncogene family, a [Danio rerio]	38.09	11.57	1	1	2	2	216	23.5	8.13
NP_998626.1	rho GDP-dissociation inhibitor 1 [Danio rerio]	37.92	12.32	1	1	1	1	203	23.1	5.08
NP_001002068.1	cytochrome c [Danio rerio]	37.84	18.27	1	2	2	2	104	11.4	9.44
NP_001019574.1	cytochrome c oxidase subunit Vaa [Danio rerio]	37.83	9.93	1	1	2	3	141	15.9	6.58
NP_001313413.1	epiplakin 1 [Danio rerio]	37.77	4.78	1	3	5	6	5476	611.3	7.46
NP_001002682.1	calsequestrin-2 precursor [Danio rerio]	37.33	6.85	1	2	2	2	409	47.3	4.21
NP_001019607.1	retinal G protein coupled receptor b [Danio rerio]	37.32	6.53	1	2	2	3	291	32.8	8.37
NP_571117.2	fibulin-1 precursor [Danio rerio]	37.23	1.32	1	1	1	1	681	74.2	5.4
NP_001004529.1	enoyl-CoA hydratase, mitochondrial [Danio rerio]	37.08	16.84	1	3	3	3	291	31.2	8.56
NP_001001403.2	manganese-transporting ATPase 13A1 [Danio rerio]	37.03	2.78	1	1	4	5	1186	132.1	7.94
NP_001001940.1	coatomer subunit beta' [Danio rerio]	37.02	3.21	1	1	3	3	934	105.2	5.07
XP_009290361.1	PREDICTED: glycogen synthase kinase-3 alpha isoform X1 [Danio rerio]	36.99	2.07	4	1	1	1	435	47.7	9.03
NP_001003856.1	RNA-binding protein 12 [Danio rerio]	36.95	1.6	2	1	1	1	876	94.1	8.9
NP_001013463.1	leucine-rich repeat-containing protein 1 [Danio rerio]	36.86	4.18	1	1	2	2	526	59.2	4.89
NP_001003742.1	4-hydroxyphenylpyruvate dioxygenase [Danio rerio]	36.81	2.29	1	1	1	1	393	44.6	6.25
XP_005169201.1	PREDICTED: nuclear pore complex protein Nup155 isoform X1 [Danio rerio]	36.75	2.04	2	2	2	2	1370	153	6.34
NP_001103872.1	UDP-glucose 6-dehydrogenase [Danio rerio]	36.65	8.32	1	2	2	2	493	54.5	6.77
NP_001007448.1	carnitine O-palmitoyltransferase 2, mitochondrial [Danio rerio]	36.44	3.89	1	2	3	4	668	74.7	8.25
XP_009291798.1	PREDICTED: nuclear pore complex protein Nup93 isoform X2 [Danio rerio]	36.4	4.22	3	1	3	3	688	78.2	6.27
XP_002662604.4	PREDICTED: alpha-1-syntrophin [Danio rerio]	36.4	2.09	1	1	1	1	479	52.1	7.55
NP_001017880.1	NADH dehydrogenase [ubiquinone] 1 beta subcomplex subunit 9 [Danio rerio]	36.35	8.57	1	1	1	1	175	21	8.13
NP_956858.2	UV excision repair protein RAD23 homolog B [Danio rerio]	36.34	2.1	2	1	1	1	381	40.2	4.68
XP_009291654.1	PREDICTED: zinc finger B-box domain-containing protein 1 isoform X2 [Danio rerio]	36.02	1.76	3	1	2	2	964	108	6.16
NP_956841.1	transcriptional activator protein Pur-beta [Danio rerio]	35.82	13.47	5	4	5	5	297	32.6	5.67
NP_001073450.1	isochorismatase domain-containing protein 1 [Danio rerio]	35.62	4.95	1	1	1	1	283	31.3	7.46
NP_997899.1	paraoxonase 2 [Danio rerio]	35.51	2.54	3	1	1	1	355	39.6	5.19
XP_690505.2	PREDICTED: heat shock 70 kDa protein 4L [Danio rerio]	35.48	1.82	1	1	1	1	826	93.2	5.53
XP_009293654.1	PREDICTED: ankyrin-1-like [Danio rerio]	35.42	1.83	14	1	3	5	1963	214.7	6.95
XP_017209650.1	PREDICTED: mucin-2 [Danio rerio]	35.31	2.52	1	1	1	1	5228	558.8	4.4
NP_957213.1	nuclear migration protein nudC [Danio rerio]	35.27	2.7	1	1	1	1	333	38.3	5.54
NP_001188375.1	reticulon-4 isoform 3 [Danio rerio]	35.24	4.59	1	1	1	1	196	22	8.35
XP_001338362.3	PREDICTED: protein SOGA1 isoform X2 [Danio rerio]	35.22	1.62	2	1	2	2	1792	198.8	6.14
NP_956063.1	hsc70-interacting protein [Danio rerio]	34.88	1.93	1	1	1	1	362	39.8	5.26
XP_017209375.1	PREDICTED: obscurin, partial [Danio rerio]	34.86	0.5	1	1	4	5	6432	713.9	6.33
NP_955914.1	V-type proton ATPase subunit d 1 [Danio rerio]	34.81	12.29	1	2	3	3	350	40.2	4.96
XP_017209494.1	PREDICTED: U1 small nuclear ribonucleoprotein 70 kDa isoform X1 [Danio rerio]	34.74	5.56	2	1	1	1	162	19.2	9.13
NP_001034154.1	laminin subunit alpha-4 precursor [Danio rerio]	34.71	0.96	1	1	2	3	1871	207.3	6.44
XP_009304604.1	PREDICTED: protein O-GlcNAcase-like [Danio rerio]	34.57	1.5	1	1	1	1	668	75.3	5.69
XP_001340860.1	PREDICTED: probable ATP-dependent RNA helicase ddx6 [Danio rerio]	34.53	8.07	10	4	4	4	483	54.3	8.75
XP_017207694.1	PREDICTED: acyl-protein thioesterase 2 isoform X1 [Danio rerio]	34.51	4.74	1	1	1	1	232	25.1	6.62
NP_001070930.1	fatty-acid amide hydrolase 2-B [Danio rerio]	34.41	3.42	1	1	1	1	526	57	7.08
NP_956018.1	60S ribosomal protein L27 [Danio rerio]	34.25	20.59	1	3	3	4	136	15.8	10.62
NP_001018398.1	poly(U)-specific endoribonuclease-B [Danio rerio]	34.2	2.48	2	1	1	1	282	32.3	5.63
NP_001028280.1	transmembrane emp24 domain-containing protein 9 precursor [Danio rerio]	34.19	4.83	2	1	1	2	207	24.2	6.89
NP_001003737.1	uncharacterized protein LOC445282 precursor [Danio rerio]	34.11	3.76	2	1	1	1	266	28.8	8.1
NP_955907.1	very-long-chain 3-oxoacyl-CoA reductase-B [Danio rerio]	34.01	9	1	1	2	2	311	34.3	9.55
NP_957270.2	pre-mRNA-processing-splicing factor 8 [Danio rerio]	33.97	1.32	1	1	4	4	2342	274.2	8.84
NP_001002872.1	alpha-parvin [Danio rerio]	33.91	5.65	2	1	2	2	372	42.3	6.64
NP_001002311.1	protein tilB homolog [Danio rerio]	33.71	1.59	2	1	1	1	440	50.5	6.38
NP_957175.1	very-long-chain 3-oxoacyl-CoA reductase-A [Danio rerio]	33.67	7.21	1	1	2	2	319	35.5	9.47
XP_005158115.1	PREDICTED: si:ch211-113g11.6 isoform X1 [Danio rerio]	33.63	1.27	1	1	1	1	632	69.9	7.11
XP_017211940.1	PREDICTED: protein ABHD14B isoform X1 [Danio rerio]	33.53	4.69	1	1	1	1	213	22.8	5.76
NP_957319.1	phosphoglucomutase-1 [Danio rerio]	33.36	5.35	1	2	2	2	561	61.1	6.11
XP_009304590.1	PREDICTED: uncharacterized protein lratb isoform X1 [Danio rerio]	33.27	4.86	1	2	2	2	679	73.4	7.58
XP_005170513.1	PREDICTED: heterogeneous nuclear ribonucleoprotein M isoform X3 [Danio rerio]	33.19	3.58	4	1	2	2	614	62.7	8.95
NP_001108055.2	ATP-binding cassette, sub-family B (MDR/TAP), member 4 isoform 2 [Danio rerio]	33.14	3.38	2	1	1	1	650	71.9	8
NP_957328.2	spermidine synthase [Danio rerio]	33.09	3.46	1	1	1	1	289	32.8	5.54
NP_956408.2	cleavage stimulation factor subunit 2 [Danio rerio]	33.04	2.25	2	1	1	1	488	51.2	6.46
XP_009297741.1	PREDICTED: ubiquitin carboxyl-terminal hydrolase 7 isoform X5 [Danio rerio]	33	3.01	5	2	3	4	1096	127.4	5.72
NP_957475.1	long-chain specific acyl-CoA dehydrogenase, mitochondrial [Danio rerio]	32.96	5.88	1	2	2	2	442	49.4	7.78
NP_001018316.1	glycylpeptide N-tetradecanoyltransferase 1 [Danio rerio]	32.88	2.67	1	1	1	1	487	55.7	7.18
NP_958909.1	ras-related protein Rab-5C [Danio rerio]	32.86	13.57	1	1	2	2	221	23.6	8.41
XP_001921954.3	PREDICTED: rap1 GTPase-GDP dissociation stimulator 1 [Danio rerio]	32.76	2.68	1	1	1	1	560	60.8	5.11
NP_944594.1	xaa-Pro dipeptidase [Danio rerio]	32.75	5.85	1	2	2	2	496	55.2	6.37
NP_998176.2	amylase-3 protein precursor [Danio rerio]	32.68	2.93	1	1	1	1	512	56.9	6.89
NP_957026.1	60S ribosomal protein L23 [Danio rerio]	32.66	20	1	2	2	2	140	14.9	10.51
XP_698635.3	PREDICTED: ATP-dependent 6-phosphofructokinase, liver type [Danio rerio]	32.59	4.62	7	1	4	4	780	84.6	7.44
NP_001038703.1	uncharacterized protein LOC692261 [Danio rerio]	32.34	2.93	2	1	1	1	341	36.7	9
NP_956887.2	serine/arginine-rich splicing factor 1B [Danio rerio]	32.12	4.9	3	1	1	1	245	27.5	10.29
NP_001230101.1	isocitrate dehydrogenase [NAD] subunit gamma, mitochondrial [Danio rerio]	32.08	5.37	1	2	2	2	391	42.7	8.9
NP_001314732.1	synapsin III [Danio rerio]	32.08	11.81	1	1	1	1	127	13	10.26
NP_001003438.1	retinoschisin precursor [Danio rerio]	32.07	10	2	2	2	2	230	26.2	7.06
XP_017212403.1	PREDICTED: calsequestrin-1 isoform X2 [Danio rerio]	32.03	2.14	3	1	1	1	374	43.5	3.94
NP_997948.2	parvalbumin isoform 1c [Danio rerio]	31.96	6.42	2	1	1	1	109	11.6	4.88
NP_001002065.1	peptidyl-prolyl cis-trans isomerase D [Danio rerio]	31.92	3.23	1	1	1	1	371	41.3	6.06
XP_017212871.1	PREDICTED: splicing factor 3A subunit 1 isoform X1 [Danio rerio]	31.87	1.79	6	2	2	3	780	87.9	5.48
NP_001038780.1	diacylglycerol kinase alpha [Danio rerio]	31.6	1.51	2	1	1	1	727	81.7	6.9
NP_853537.1	glutamine synthetase 1 [Danio rerio]	31.52	14.29	1	2	4	4	371	41.6	5.9
NP_001004646.1	oxysterol binding protein-like 3a [Danio rerio]	31.47	0.81	2	1	1	2	742	85	7.64
NP_998035.1	4-hydroxy-2-oxoglutarate aldolase, mitochondrial precursor [Danio rerio]	31.32	3.09	1	1	1	2	324	35.3	8.63
NP_956552.1	uncharacterized protein LOC393228 [Danio rerio]	31.32	5.88	6	1	1	1	187	21.4	7.33
NP_777285.1	ruvB-like 2 [Danio rerio]	31.17	9.07	1	3	3	3	463	51.2	5.53
NP_956853.1	S-arrestin [Danio rerio]	31.13	3.06	1	1	1	1	392	44	6.18
NP_957293.1	eukaryotic translation initiation factor 3 subunit G [Danio rerio]	31.11	9.9	1	2	2	2	293	32.8	6.11
NP_001002139.1	60S ribosomal protein L11 [Danio rerio]	31.08	17.98	5	4	6	8	178	20.4	9.86
NP_956667.1	sorcin [Danio rerio]	31.06	4.14	2	1	1	1	169	18.9	5.55
NP_998011.1	hemoglobin beta embryonic-2 [Danio rerio]	30.98	12.93	2	1	2	2	147	16.5	6.68
XP_017211774.1	PREDICTED: IgGFc-binding protein isoform X1 [Danio rerio]	30.97	0.79	2	1	2	2	4540	495.5	5.85
XP_001342789.4	PREDICTED: keratin, type I cytoskeletal 13 [Danio rerio]	30.86	11.58	2	1	6	8	423	47.1	7.74
NP_001030159.1	integrin, beta 1b precursor [Danio rerio]	30.82	4.15	4	3	3	3	795	87.5	5.66
XP_017206876.1	PREDICTED: poliovirus receptor-like [Danio rerio]	30.78	2.33	1	1	1	1	515	56.5	6.02
XP_009292870.1	PREDICTED: ammonium transporter Rh type A isoform X1 [Danio rerio]	30.55	1.94	2	1	1	2	413	44.5	6.7
XP_017213931.1	PREDICTED: muscle-related coiled-coil protein isoform X1 [Danio rerio]	30.5	6.08	1	1	2	2	329	36.5	8.12
XP_005158974.1	PREDICTED: fermitin family homolog 2 isoform X3 [Danio rerio]	30.5	2.81	4	1	1	1	677	77.6	6.84
NP_001017640.1	alcohol dehydrogenase [NADP(+)] B [Danio rerio]	30.47	3.4	3	1	1	1	324	36.8	6.7
NP_001002588.1	translocation protein SEC63 homolog [Danio rerio]	30.42	1.46	1	1	1	1	751	86.4	5.41
XP_005167376.1	PREDICTED: heterogeneous nuclear ribonucleoprotein K isoform X2 [Danio rerio]	30.28	4.32	2	1	2	2	417	46.2	8.54
NP_991174.3	omega-amidase NIT2 [Danio rerio]	30.19	5.28	1	1	1	1	284	31	7.36
NP_998153.1	programmed cell death 4a [Danio rerio]	30.14	4.71	2	1	1	1	467	52	5.47
NP_001019632.2	DNA-directed RNA polymerase II subunit RPB2 [Danio rerio]	30.12	1.45	1	1	2	2	1174	133.8	6.95
XP_005169638.1	PREDICTED: heterogeneous nuclear ribonucleoprotein H1 isoform X3 [Danio rerio]	30.03	8.49	5	1	3	3	377	41.5	7.12
NP_001136246.1	alanine aminotransferase 2-like [Danio rerio]	30.01	5.48	2	1	2	2	493	54.8	7.99
NP_956926.1	cell division control protein 42 homolog isoform 1 [Danio rerio]	30	14.66	1	1	2	2	191	21.3	7.15
NP_955895.1	fumarylacetoacetase [Danio rerio]	29.97	4.6	1	1	1	1	348	38.7	6.68
NP_001122152.1	FAS-associated factor 2 [Danio rerio]	29.9	4.04	1	1	1	1	445	52.4	5.25
NP_001014329.1	septin 9b isoform c [Danio rerio]	29.78	2.98	4	1	1	1	336	39.1	7.05
XP_009298410.1	PREDICTED: neuronal cell adhesion molecule isoform X7 [Danio rerio]	29.74	0.78	2	1	1	1	1288	142.4	5.3
NP_694483.1	casein kinase I [Danio rerio]	29.72	3.08	2	1	1	1	325	37.5	9.48
NP_956306.1	coactosin-like protein [Danio rerio]	29.25	4.23	1	1	1	1	142	15.9	5.4
NP_001017737.1	long-chain fatty acid transport protein 4 [Danio rerio]	29.1	2.33	1	1	2	2	643	72.9	8.79
NP_957286.2	sister chromatid cohesion protein PDS5 homolog A [Danio rerio]	29.09	2.35	2	1	3	3	1320	148.9	8.1
NP_001153000.1	40S ribosomal protein S27-like [Danio rerio]	29.02	9.52	3	1	1	1	84	9.5	9.52
NP_001119922.1	septin-7 isoform 2 [Danio rerio]	29.01	3.5	4	1	1	1	428	49.6	8.66
NP_001186841.1	NADH dehydrogenase [ubiquinone] iron-sulfur protein 7, mitochondrial [Danio rerio]	29	17.97	1	2	3	3	217	24.3	9.55
XP_009300142.1	PREDICTED: nucleolysin TIA-1 isoform X1 [Danio rerio]	28.98	4.68	2	1	1	1	385	42.1	7.78
NP_955870.1	serine/arginine-rich splicing factor 11 [Danio rerio]	28.97	2.82	1	1	1	1	461	52.1	10.74
NP_001292517.1	profilin 1 [Danio rerio]	28.93	15.6	1	2	2	2	141	15.2	7.12
NP_957181.1	hedgehog acyltransferase-like, a [Danio rerio]	28.8	2.54	1	1	1	1	511	58.7	7.61
XP_009304658.1	PREDICTED: retinol-binding protein 3 isoform X1 [Danio rerio]	28.79	2.29	2	1	1	1	523	57.5	4.83
XP_009296137.1	PREDICTED: large neutral amino acids transporter small subunit 1 isoform X1 [Danio rerio]	28.76	2.01	4	1	1	1	349	38.9	7.59
NP_001003889.1	proteasome subunit beta type-1 [Danio rerio]	28.52	5.91	1	1	1	1	237	26.1	6.79
XP_005170056.1	PREDICTED: casein kinase II subunit beta isoform X1 [Danio rerio]	28.42	5.12	1	1	1	1	215	24.9	5.55
XP_009302001.2	PREDICTED: eIF-2-alpha kinase activator GCN1 [Danio rerio]	28.39	1.84	1	1	5	5	2669	292.5	6.74
XP_686812.5	PREDICTED: cohesin subunit SA-2 isoform X2 [Danio rerio]	28.38	1.73	2	1	2	2	1269	145.5	5.5
XP_017209389.1	PREDICTED: carnitine O-palmitoyltransferase 1, liver isoform-like [Danio rerio]	28.25	2.16	1	2	2	2	786	89.5	8.09
NP_001313476.1	THO complex subunit 2 [Danio rerio]	28.23	0.59	2	1	1	1	1535	175.3	8.44
NP_998427.1	eukaryotic translation initiation factor 5A-2 [Danio rerio]	28.14	5.16	2	1	1	1	155	16.8	5.38
NP_001003520.1	peptidyl-prolyl cis-trans isomerase FKBP9 precursor [Danio rerio]	28.14	3.37	1	2	2	2	564	63.2	5.07
XP_017208486.1	PREDICTED: WD repeat-containing protein 7 [Danio rerio]	27.89	0.68	1	1	1	1	1470	161.2	7.02
NP_571531.1	catenin alpha-1 [Danio rerio]	27.86	5.4	2	2	4	5	907	100.5	6.2
XP_005160932.1	PREDICTED: 5'-3' exoribonuclease 2 isoform X1 [Danio rerio]	27.82	2.13	2	1	2	2	938	107.7	7.08
NP_001038242.1	MAGUK p55 subfamily member 6 [Danio rerio]	27.77	5.57	2	1	3	3	539	60.3	6.15
NP_998528.1	SUMO-activating enzyme subunit 2 [Danio rerio]	27.76	2.34	3	1	1	1	640	70.7	5.07
NP_998216.2	ATP-binding cassette sub-family E member 1 [Danio rerio]	27.45	5.84	1	1	3	5	599	67.2	8.27
XP_009296613.1	PREDICTED: versican core protein-like, partial [Danio rerio]	27.34	11.11	2	2	2	2	171	20.3	8.98
XP_009296683.1	PREDICTED: mitotic checkpoint protein BUB3-like [Danio rerio]	27.34	10.64	4	1	1	1	94	10.1	6.67
XP_005159165.1	PREDICTED: bcl-2-like protein 13 isoform X1 [Danio rerio]	27.34	2.89	1	1	1	1	485	51.6	4.22
NP_956312.1	bleomycin hydrolase [Danio rerio]	27.25	3.53	1	1	1	1	453	52.2	6.6
NP_957109.1	40S ribosomal protein S25 [Danio rerio]	27.16	13.71	1	1	2	2	124	13.9	10.14
NP_001103173.1	excitatory amino acid transporter 4 [Danio rerio]	27.13	4.29	2	1	1	1	560	60.8	7.71
NP_958480.2	serine/arginine-rich splicing factor 3 [Danio rerio]	27.12	18.29	3	2	2	2	164	19.4	11.65
XP_009301217.1	PREDICTED: fumarylacetoacetase-like [Danio rerio]	27.03	8.56	1	1	1	1	187	21.4	8.22
NP_001017781.1	rho GTPase-activating protein 1 [Danio rerio]	26.97	4.15	1	1	1	1	434	49.6	6.02
XP_686310.4	PREDICTED: probable flavin-containing monoamine oxidase A [Danio rerio]	26.85	2.1	1	1	1	1	523	57.5	8.44
NP_571226.1	proteasome subunit beta type-5 [Danio rerio]	26.84	13.01	1	3	3	3	269	29.5	6.4
NP_001018631.1	crystallin, gamma M7 [Danio rerio]	26.77	11.49	3	1	2	3	174	20.9	7.46
NP_001005600.1	trans-1,2-dihydrobenzene-1,2-diol dehydrogenase [Danio rerio]	26.73	2.4	2	1	1	1	334	36.6	6.52
NP_001025119.1	reticulon-1 isoform 1 [Danio rerio]	26.67	8.02	4	1	2	3	212	24.2	8.63
NP_957022.1	RNA polymerase II subunit A C-terminal domain phosphatase SSU72 [Danio rerio]	26.65	5.67	1	1	1	1	194	22.8	5.44
NP_956236.1	fructose-1,6-bisphosphatase 1a [Danio rerio]	26.5	5.04	1	1	1	1	337	36.7	7.05
NP_001038846.2	phosphotriesterase-related protein [Danio rerio]	26.23	7.45	1	1	2	2	349	39.2	6.65
XP_696164.2	PREDICTED: collagen alpha-2(VI) chain isoform X2 [Danio rerio]	26.22	1.58	2	1	2	2	1015	106.8	6.84
NP_958459.1	vesicle-trafficking protein SEC22b-B isoform 2 precursor [Danio rerio]	26.12	11.16	2	2	2	2	215	24.7	8.91
NP_001076472.1	lanC-like protein 2 [Danio rerio]	26.1	2.53	1	1	1	1	435	48.9	7.14
XP_005167240.1	PREDICTED: SWI/SNF-related matrix-associated actin-dependent regulator of chromatin subfamily B member 1-A isoform X1 [Danio rerio]	26.05	3.55	5	1	1	1	366	42	5.77
XP_017213750.1	PREDICTED: LOW QUALITY PROTEIN: low-density lipoprotein receptor-related protein 1 [Danio rerio]	25.89	0.77	2	2	4	5	4528	504.9	5.36
NP_956071.1	protein transport protein Sec23B [Danio rerio]	25.88	2.87	3	1	2	2	766	86	6.86
XP_009300377.1	PREDICTED: lupus La protein isoform X1 [Danio rerio]	25.82	3.49	1	1	1	1	401	46.1	7.14
NP_001153500.1	protein argonaute-3 [Danio rerio]	25.65	3.6	7	1	3	3	860	97.3	9.03
XP_002663285.4	PREDICTED: long-chain-fatty-acid--CoA ligase 6 [Danio rerio]	25.65	2.52	1	1	1	1	715	79.4	7.8
NP_956636.1	ubiquitin-conjugating enzyme E2Nb [Danio rerio]	25.59	18.18	2	3	3	4	154	17.3	6
NP_957307.3	proteasomal ubiquitin receptor ADRM1 [Danio rerio]	25.36	5.13	3	1	2	3	409	42.4	4.96
XP_005159135.1	PREDICTED: transcriptional repressor CTCF isoform X2 [Danio rerio]	25.18	1.88	2	1	1	1	798	89.9	6.18
NP_001028921.1	S-antigen; retina and pineal gland (arrestin) b [Danio rerio]	25.17	24.43	1	3	3	3	176	20.1	6.67
NP_001244122.1	dysferlin [Danio rerio]	25.15	0.77	4	1	1	1	2088	238.7	5.99
XP_009295162.1	PREDICTED: E3 ubiquitin-protein ligase UBR4 isoform X14 [Danio rerio]	25.13	0.89	14	2	5	5	5144	569.4	6.07
NP_001007363.1	sodium- and chloride-dependent GABA transporter 1 [Danio rerio]	25.07	1.83	1	1	1	3	600	67.1	7.4
NP_001004563.1	ganglioside-induced differentiation-associated protein 2 [Danio rerio]	25.04	1.59	1	1	1	1	504	57.5	5.57
NP_001132936.1	elastase 2 precursor [Danio rerio]	25.03	3.76	1	1	1	1	266	28.8	8.02
XP_693953.2	PREDICTED: sister chromatid cohesion protein PDS5 homolog B [Danio rerio]	24.93	1.49	1	1	2	2	1408	159.7	7.71
XP_005159581.1	PREDICTED: N(G),N(G)-dimethylarginine dimethylaminohydrolase 2 isoform X1 [Danio rerio]	24.83	11.89	1	1	2	2	286	31	5.52
NP_997855.1	phospholipase A-2-activating protein [Danio rerio]	24.69	2.13	1	1	1	1	798	86.2	5.68
NP_957139.1	40S ribosomal protein S17 [Danio rerio]	24.65	17.91	1	2	2	2	134	15.4	9.77
NP_001075098.2	SWI/SNF-related matrix-associated actin-dependent regulator of chromatin subfamily A member 5 [Danio rerio]	24.53	3	2	2	4	5	1035	120.5	7.49
NP_001017858.2	complement component 1 Q subcomponent-binding protein, mitochondrial [Danio rerio]	24.48	16.3	1	2	2	2	270	30	4.78
NP_956243.1	elongation factor 1-beta [Danio rerio]	24.36	5.78	1	1	1	1	225	24.5	4.65
NP_001035128.1	immune-related, lectin-like receptor 3 isoform a [Danio rerio]	24.31	11.31	1	1	2	2	274	31.2	5.91
NP_001304152.1	protein argonaute-1 [Danio rerio]	24.29	3.38	4	1	3	3	858	97.4	9.22
NP_571593.2	CD81 antigen [Danio rerio]	24.22	17.37	1	3	4	4	236	26.2	6.16
NP_001139051.1	uncharacterized protein LOC563253 [Danio rerio]	24.18	5.73	1	2	2	2	524	59.3	8.22
NP_001071067.1	tyrosine-protein kinase CSK [Danio rerio]	24.18	2.89	1	1	1	1	450	51	7.61
NP_001038747.1	uncharacterized protein LOC692313 precursor [Danio rerio]	24.17	3.04	3	1	1	1	263	28.2	7.37
NP_001121702.2	exportin-7 [Danio rerio]	24.14	1.01	2	1	1	1	1087	123.6	6.35
XP_005171336.1	PREDICTED: tenascin-R isoform X1 [Danio rerio]	24.07	1.67	2	1	1	1	1261	138.4	4.93
NP_001019576.1	ubiquitin carboxyl-terminal hydrolase isozyme L3 [Danio rerio]	24.02	6.96	1	1	1	1	230	25.9	4.93
XP_005158944.1	PREDICTED: kinectin isoform X3 [Danio rerio]	23.82	2.9	5	2	3	3	1205	135.7	5.52
NP_001007054.1	phosphoacetylglucosamine mutase [Danio rerio]	23.55	2.94	1	1	1	1	545	59.7	6.29
NP_991230.1	small nuclear ribonucleoprotein polypeptides B and B1 [Danio rerio]	23.54	3.35	1	1	1	1	239	24.4	11.19
XP_009296449.1	PREDICTED: vacuolar protein sorting-associated protein 4A isoform X1 [Danio rerio]	23.46	2.75	6	1	1	1	436	48.9	8.07
NP_898889.2	hemoglobin alpha embryonic-3 [Danio rerio]	23.39	18.88	1	2	3	4	143	15.9	8.38
NP_001104648.1	protein ABHD16A [Danio rerio]	23.25	3.68	1	1	2	2	543	61.7	8.41
XP_005168916.1	PREDICTED: cysteine--tRNA ligase, cytoplasmic isoform X1 [Danio rerio]	23.22	1.34	2	1	1	1	745	84.8	6.52
XP_005158865.1	PREDICTED: tripeptidyl-peptidase 1 isoform X1 [Danio rerio]	23.08	3.24	2	1	1	1	556	61.3	6.28
NP_857636.1	troponin T, fast skeletal muscle isoform 2 [Danio rerio]	23.07	3.02	2	1	1	1	232	27.8	9.44
XP_009296305.1	PREDICTED: ubiquitin-conjugating enzyme E2 variant 3 isoform X1 [Danio rerio]	23.06	3.52	2	1	1	1	341	36.4	6.07
XP_009300388.1	PREDICTED: cytoplasmic dynein 1 intermediate chain 2 isoform X4 [Danio rerio]	23.03	2.3	4	1	1	1	608	68.1	5.12
NP_998525.2	programmed cell death 6-interacting protein [Danio rerio]	23.01	3.12	2	1	2	2	866	95.7	6.09
XP_002666893.2	PREDICTED: carnitine O-palmitoyltransferase 1, liver isoform isoform X2 [Danio rerio]	22.99	2.33	2	2	2	2	774	88.5	8.7
XP_005166592.1	PREDICTED: 60S ribosomal protein L34 isoform X1 [Danio rerio]	22.85	15.38	1	2	2	2	117	13.4	11.47
NP_956323.1	60S acidic ribosomal protein P1 [Danio rerio]	22.77	14.16	1	1	1	1	113	11.5	4.26
XP_009300298.1	PREDICTED: disks large homolog 4 isoform X5 [Danio rerio]	22.56	1.66	24	1	1	1	723	80.5	6.44
XP_005172245.1	PREDICTED: metastasis-associated protein MTA2 isoform X2 [Danio rerio]	22.54	3.07	3	1	2	2	619	69.4	9.47
NP_001007031.2	synaptojanin-1 [Danio rerio]	22.54	1.3	12	1	2	2	1308	143.7	7.02
NP_775342.2	60S ribosomal protein L24 [Danio rerio]	22.43	5.1	1	1	1	1	157	17.9	11.25
XP_005171949.1	PREDICTED: E3 ubiquitin-protein ligase LRSAM1 isoform X1 [Danio rerio]	22.42	1.66	1	1	1	1	721	81.8	6.46
XP_005174596.1	PREDICTED: Na(+)/H(+) exchange regulatory cofactor NHE-RF1 [Danio rerio]	22.31	2.68	1	1	1	1	373	41	5.48
NP_571843.1	claudin i [Danio rerio]	22.28	5.21	1	1	1	1	211	22.2	7.46
XP_005155599.1	PREDICTED: heterogeneous nuclear ribonucleoprotein D-like isoform X1 [Danio rerio]	22.22	5.42	5	2	2	2	295	33.2	5.82
NP_001153628.1	neuroplastin precursor [Danio rerio]	22.14	2.17	1	1	1	1	277	31.1	6.04
NP_001315488.1	cleavage stimulation factor subunit 1 [Danio rerio]	22.13	6.03	1	1	2	2	431	48.2	6.62
XP_005167037.1	PREDICTED: rho-related GTP-binding protein RhoA-B isoform X1 [Danio rerio]	22.09	21.24	1	1	2	3	193	21.8	6.1
NP_997894.2	UTP--glucose-1-phosphate uridylyltransferase isoform 2 [Danio rerio]	21.96	5.34	3	1	2	2	506	56.5	7.64
NP_571638.1	troponin C type 2 (fast) [Danio rerio]	21.89	7.5	1	1	1	1	160	18.2	4.08
NP_997895.1	sideroflexin-2 [Danio rerio]	21.85	2.18	1	1	1	1	321	35.6	9.29
NP_001070917.1	probable ubiquitin carboxyl-terminal hydrolase FAF-X [Danio rerio]	21.8	1.33	5	1	4	4	2551	290.1	5.8
NP_001003762.1	actin related protein 2/3 complex, subunit 4, like [Danio rerio]	21.72	11.31	1	2	2	4	168	19.7	8.43
XP_005170067.1	PREDICTED: transformer-2 protein homolog alpha isoform X2 [Danio rerio]	21.65	5.22	3	1	1	1	268	31	11.17
NP_954972.1	probable serine carboxypeptidase CPVL precursor [Danio rerio]	21.58	2.72	1	1	1	1	478	54.5	6.21
XP_017211763.1	PREDICTED: uncharacterized protein LOC101886116 [Danio rerio]	21.04	2.41	1	1	4	4	1740	197.2	7.97
XP_005165167.1	PREDICTED: TIA1 cytotoxic granule-associated RNA binding protein 1 isoform X1 [Danio rerio]	20.94	2.35	8	1	1	1	341	37.9	8.13
XP_005161175.1	PREDICTED: endoplasmic reticulum mannosyl-oligosaccharide 1,2-alpha-mannosidase [Danio rerio]	20.34	2.35	1	1	1	1	682	77.3	7.28
NP_001007384.2	U2 small nuclear ribonucleoprotein A' [Danio rerio]	20.27	3.25	1	1	1	1	277	31	5.21
NP_001025358.1	proteasome subunit alpha type-3 [Danio rerio]	20.04	9.02	1	2	2	4	255	28.4	5.06
NP_001289164.1	dmX-like protein 2 [Danio rerio]	13.14	1.28	1	1	3	3	3050	337.3	6.39
NP_001007299.1	dynamin-like 120 kDa protein, mitochondrial precursor [Danio rerio]	0	2.69	7	1	3	3	966	111.3	8.05
NP_001131138.1	periplakin [Danio rerio]	0	2.28	2	2	5	5	1752	206.8	5.85
NP_001004577.1	bifunctional coenzyme A synthase precursor [Danio rerio]	0	1.26	1	1	1	1	554	61.4	7.18
NP_001076280.1	potassium voltage-gated channel, subfamily F, member 1a [Danio rerio]	0	1.42	1	1	1	1	494	55.8	4.89
NP_001038673.1	LETM1 and EF-hand domain-containing protein 1, mitochondrial [Danio rerio]	0	3.57	5	1	3	3	757	86.7	6.19
NP_001038806.1	lambda-crystallin homolog [Danio rerio]	0	10.16	1	1	2	2	315	35.1	6.33
NP_001037782.1	transmembrane protein 161A precursor [Danio rerio]	0	1.62	1	1	1	1	495	55.6	6.89
NP_001076464.1	synaptic vesicle glycoprotein 2B [Danio rerio]	0	1.02	1	1	1	1	689	78.4	5.11
NP_001083005.1	centrosomal protein of 128 kDa [Danio rerio]	0	1.34	2	1	2	4	969	112.6	6.51
XP_002667789.1	PREDICTED: tribbles homolog 2 [Danio rerio]	0	1.75	1	1	1	1	343	39	6.39
NP_001124248.1	vacuolar protein sorting-associated protein 54 [Danio rerio]	0	1.7	1	1	2	2	998	112	6.77
XP_002666222.2	PREDICTED: uncharacterized protein wu:fi37e09 [Danio rerio]	0	2.03	1	1	1	9	394	43.6	7.08
XP_002666276.2	PREDICTED: nischarin isoform X1 [Danio rerio]	0	1.35	1	1	3	4	1406	157.5	5.49
XP_697873.5	PREDICTED: sn1-specific diacylglycerol lipase alpha isoform X1 [Danio rerio]	0	2.95	1	1	2	2	1051	115.8	6
XP_686234.7	PREDICTED: kynurenine/alpha-aminoadipate aminotransferase, mitochondrial [Danio rerio]	0	1.9	1	1	1	1	420	46.8	7.52
NP_001038520.1	uncharacterized protein LOC564531 [Danio rerio]	0	1.16	1	1	1	1	519	56.1	8.6
XP_009304459.2	PREDICTED: dynein heavy chain 1, axonemal [Danio rerio]	0	0.35	1	1	2	3	3746	427.6	6.16
NP_001017593.1	epithelial cell adhesion molecule precursor [Danio rerio]	0	2.31	1	1	1	1	303	34.1	7.4
XP_696748.4	PREDICTED: asparagine--tRNA ligase, cytoplasmic [Danio rerio]	0	2.16	1	1	2	2	603	69.2	6.39
XP_001921905.4	PREDICTED: stAR-related lipid transfer protein 9 [Danio rerio]	0	0.58	1	1	2	2	3594	400.8	7.52
XP_017213882.1	PREDICTED: fer-1-like protein 4 [Danio rerio]	0	0.38	1	1	1	1	1858	212.8	5.71
XP_009300702.1	PREDICTED: rootletin-like [Danio rerio]	0	1.02	1	1	2	2	1959	225.8	5.77
NP_001032178.1	lymphoid-specific helicase [Danio rerio]	0	1.64	5	1	2	3	853	98.1	7.2
XP_003201218.2	PREDICTED: neuron navigator 1 isoform X3 [Danio rerio]	0	1.29	3	1	2	2	1477	160.1	8.35
XP_017212546.1	PREDICTED: vacuolar protein sorting-associated protein 13C isoform X4 [Danio rerio]	0	0.53	4	1	2	2	3606	400.9	6.44
XP_005167958.1	PREDICTED: glutaminase kidney isoform, mitochondrial isoform X4 [Danio rerio]	0	2.65	4	1	2	4	565	62.9	8.12
XP_005161028.1	PREDICTED: calmodulin regulated spectrin-associated protein 1a isoform X4 [Danio rerio]	0	0.83	5	1	2	2	1441	160.3	6.65
XP_001332356.1	PREDICTED: alpha-2-macroglobulin [Danio rerio]	0	1.92	1	1	2	3	1458	158.3	7.08
NP_001108564.1	serine/threonine-protein kinase 19 [Danio rerio]	0	2.75	2	1	1	1	255	29.1	8.92
XP_009295496.1	PREDICTED: enoyl-CoA delta isomerase 2, mitochondrial isoform X1 [Danio rerio]	0	1.96	2	1	1	1	357	39.1	7.18
XP_005158148.1	PREDICTED: mitochondrial import receptor subunit TOM40 homolog isoform X2 [Danio rerio]	0	2.62	2	1	1	1	344	36.2	7.28
XP_686077.3	PREDICTED: constitutive coactivator of PPAR-gamma-like protein 2 [Danio rerio]	0	1.05	1	1	1	1	1047	114.1	8.37

## Sheet: Control-2
Accession	Description	Score	Coverage	# Proteins	# Unique Peptides	# Peptides	# PSMs	# AAs	MW [kDa]	calc. pI
NP_001007030.1	ATPase, Ca++ transporting, fast twitch 1 [Danio rerio]	9618.66	52.21	1	36	68	276	994	108.7	5.19
XP_017213397.1	PREDICTED: titin isoform X8 [Danio rerio]	5436.17	14.21	14	17	306	341	26294	2914.4	6.3
NP_001071001.1	ATPase, Ca++ transporting, cardiac muscle, fast twitch 1 like [Danio rerio]	5422.26	40.67	2	17	48	161	991	108.9	5.15
XP_017213389.1	PREDICTED: titin [Danio rerio]	5183.51	13.42	35	255	318	355	28237	3138	6.61
XP_017213399.1	PREDICTED: titin isoform X10 [Danio rerio]	4955.74	14.09	7	2	279	306	24349	2698.9	6.3
NP_001108561.1	myosin, heavy polypeptide 1.1, skeletal muscle [Danio rerio]	4540.02	60.25	7	10	122	202	1937	222	5.67
XP_001924014.2	PREDICTED: myosin heavy chain, fast skeletal muscle [Danio rerio]	4494.8	59.47	6	5	117	194	1937	222.1	5.69
NP_001032487.2	tubulin, beta, 2 [Danio rerio]	4396.26	70.55	1	5	31	153	472	52.6	5.06
NP_942104.2	tubulin, beta 2c [Danio rerio]	4348.48	68.76	1	2	30	152	445	49.8	4.89
XP_005171843.1	PREDICTED: myosin, heavy polypeptide 2, fast muscle specific isoform X1 [Danio rerio]	3772.83	56.28	6	7	107	171	1935	221.7	5.69
NP_001070183.1	tubulin beta-4B chain-like [Danio rerio]	3740.84	70.95	2	2	29	134	444	49.6	4.94
XP_005173528.1	PREDICTED: tubulin beta-6 chain isoform X1 [Danio rerio]	3698.39	67.72	2	4	29	138	443	49.6	4.89
NP_956269.1	uncharacterized protein LOC335798 [Danio rerio]	3263.98	68.92	1	7	27	120	444	49.6	4.92
NP_001070823.1	ATP synthase subunit alpha, mitochondrial [Danio rerio]	3173.11	63.52	2	35	35	92	551	59.7	9.03
NP_571761.1	Na+/K+ -ATPase alpha 1 subunit [Danio rerio]	2991.94	41.34	1	14	39	82	1028	113.3	5.33
NP_957259.1	sarcoplasmic/endoplasmic reticulum calcium ATPase 2 [Danio rerio]	2991.09	24	2	1	25	90	996	109.4	5.19
NP_001019600.2	ATP synthase subunit beta, mitochondrial [Danio rerio]	2984.73	76.4	2	28	28	96	517	55.1	5.27
NP_001019593.1	tubulin beta-2A chain [Danio rerio]	2866.08	53.67	2	2	23	103	449	50.5	4.87
NP_571759.2	ATPase, Na+/K+ transporting, alpha 3a polypeptide [Danio rerio]	2803.02	42.23	1	13	41	86	1023	112.5	5.38
NP_571764.1	ATPase, Na+/K+ transporting, alpha 1a polypeptide, tandem duplicate 4 [Danio rerio]	2625.22	31.74	1	5	28	66	1024	112.4	5.47
NP_571765.1	sodium/potassium-transporting ATPase subunit alpha-1 [Danio rerio]	2624.71	30.83	1	4	31	71	1025	112.7	5.41
NP_001177911.1	tubulin, alpha 1a [Danio rerio]	2202.74	53.88	2	1	23	66	451	50.1	5.06
NP_001313524.1	tubulin alpha 6-like [Danio rerio]	2197.81	53.88	2	1	23	66	451	50.1	5.06
NP_001038572.1	crystallin, gamma M2d7 [Danio rerio]	2064.98	78.61	1	1	16	96	173	21.1	7.84
XP_017214634.1	PREDICTED: ADP/ATP translocase 2 [Danio rerio]	1992.2	59.73	2	13	22	69	298	32.7	9.76
XP_009296202.1	PREDICTED: actin, alpha cardiac muscle 1 [Danio rerio]	1989.64	59.95	1	3	23	97	377	41.9	5.31
NP_775329.1	brain creatine kinase b [Danio rerio]	1933.22	59.06	4	24	29	64	381	42.9	5.8
NP_571758.1	sodium/potassium-transporting ATPase subunit alpha-2 [Danio rerio]	1845.79	22.91	1	5	21	47	1017	112	5.21
NP_001003558.1	tubulin, alpha 8 like 3 [Danio rerio]	1823.07	51.56	3	2	21	55	450	50	5.06
NP_001103330.1	crystallin, gamma M2d10 [Danio rerio]	1804.57	67.05	1	1	17	121	173	21.2	7.84
NP_001025448.1	ATPase, Ca++ transporting, cardiac muscle, slow twitch 2b [Danio rerio]	1796.33	21.74	2	1	22	55	1035	113.5	5.45
NP_775338.2	beta-crystallin B1 [Danio rerio]	1779.3	73.71	1	17	17	52	232	26.8	6.87
NP_998195.1	tubulin alpha-1D chain [Danio rerio]	1684.79	41.02	1	4	17	51	451	50	5.02
NP_956752.2	eukaryotic translation elongation factor 2b [Danio rerio]	1678.7	62	5	18	43	103	858	95.4	6.7
NP_571763.1	ATPase, Na+/K+ transporting, alpha 1a polypeptide, tandem duplicate 3 [Danio rerio]	1642.67	19.34	1	3	18	45	1024	112.8	5.41
NP_571760.2	sodium/potassium-transporting ATPase subunit alpha-3 [Danio rerio]	1598.67	28.93	1	2	29	58	1023	112.6	5.55
XP_017213459.1	PREDICTED: ADP/ATP translocase 1 isoform X1 [Danio rerio]	1550.37	46.31	1	4	14	49	298	32.7	9.73
NP_991107.2	actinin alpha 3b [Danio rerio]	1539.48	51.56	3	15	40	71	898	103.8	5.3
XP_009299855.1	PREDICTED: sarcoplasmic/endoplasmic reticulum calcium ATPase 3 isoform X2 [Danio rerio]	1515.27	17.66	2	1	18	48	991	108.9	5.4
NP_853632.3	actin, cytoplasmic 2 [Danio rerio]	1508.37	50.93	2	5	22	91	375	41.7	5.48
NP_001002138.1	crystallin, gamma M2d6 [Danio rerio]	1481.88	66.67	4	5	14	82	174	21.3	8.02
NP_999949.2	actin, alpha skeletal muscle [Danio rerio]	1430.36	62.33	1	6	29	70	377	41.9	5.48
NP_001038328.1	crystallin, gamma M2d5 [Danio rerio]	1430.05	79.77	2	2	17	97	173	21.2	7.84
NP_571597.1	actinin alpha 3a [Danio rerio]	1375.59	48.55	3	16	39	69	896	103.5	5.2
NP_571007.2	muscle creatine kinase a [Danio rerio]	1365.34	60.89	2	14	24	45	381	42.8	6.8
XP_684227.1	PREDICTED: sarcoplasmic/endoplasmic reticulum calcium ATPase 2 [Danio rerio]	1244.62	18.18	1	4	14	39	1056	115.8	5.3
XP_005169682.1	PREDICTED: beta-crystallin B1 [Danio rerio]	1185.16	63.93	1	12	15	57	219	25.6	7.24
NP_001103873.1	heat shock cognate 71 kDa protein [Danio rerio]	1180.9	43.91	4	23	31	54	649	71.1	5.47
NP_958889.1	transitional endoplasmic reticulum ATPase [Danio rerio]	1161.07	45.78	3	28	29	48	806	89.4	5.26
NP_998296.1	malate dehydrogenase, mitochondrial [Danio rerio]	1138.46	67.36	1	18	18	33	337	35.4	8.15
NP_944590.1	aconitate hydratase, mitochondrial [Danio rerio]	1126.89	33.89	1	20	20	43	782	84.8	7.68
NP_571584.2	keratin 4 [Danio rerio]	1123.29	51.51	5	14	32	51	497	54	5.39
NP_001093607.1	myosin binding protein Hb [Danio rerio]	1121.66	50.09	5	23	25	55	529	57.1	5.5
XP_005157650.1	PREDICTED: creatine kinase M-type isoform X1 [Danio rerio]	1083.53	44.47	2	10	18	37	380	42.8	6.77
NP_001093912.1	crystallin, gamma M2d12 [Danio rerio]	1035.68	47.4	1	4	12	60	173	21.3	7.81
XP_009293480.1	PREDICTED: spectrin alpha chain, non-erythrocytic 1 isoform X8 [Danio rerio]	1022.28	21.02	9	40	44	51	2455	282	5.21
XP_017213289.1	PREDICTED: nebulin isoform X19 [Danio rerio]	969.24	18.45	20	66	70	83	5978	687.1	9.33
NP_571385.2	heat shock protein HSP 90-beta [Danio rerio]	953.17	42.21	6	16	26	39	725	83.3	5
NP_001005391.2	clathrin, heavy polypeptide a [Danio rerio]	936.14	29.11	5	10	41	47	1680	191.7	5.69
NP_001002582.1	crystallin, gamma M2d15 [Danio rerio]	927.72	58.62	1	6	12	51	174	21.3	7.84
NP_571944.1	guanine nucleotide-binding protein G(t) subunit alpha-2 [Danio rerio]	920.67	53.95	8	15	18	34	354	40.2	5.53
NP_001181907.1	clathrin, heavy chain b (Hc) [Danio rerio]	910.45	26.42	4	7	38	43	1677	191.5	5.72
XP_697966.5	PREDICTED: elongation factor 2 [Danio rerio]	906.71	35.42	5	1	26	72	861	95.8	6.83
NP_955858.1	isocitrate dehydrogenase [NADP], mitochondrial [Danio rerio]	893.27	56.57	1	23	24	38	449	50.4	8.12
NP_571394.1	opsin-1, short-wave-sensitive 1 [Danio rerio]	886.12	26.79	1	10	10	25	336	37.1	6.95
XP_003201626.3	PREDICTED: myomesin-2 [Danio rerio]	862.79	29.7	1	30	34	44	1367	151.3	6.74
NP_997887.1	alpha-enolase [Danio rerio]	808.66	49.07	2	12	20	40	432	47	6.58
NP_001299846.1	serine/threonine-protein phosphatase 2A 65 kDa regulatory subunit A beta isoform [Danio rerio]	806.9	35.82	1	5	18	27	589	65.4	5.02
NP_571338.1	elongation factor 1-alpha [Danio rerio]	796.86	58.01	6	23	24	51	462	50	9.09
NP_571182.1	type I cytokeratin, enveloping layer [Danio rerio]	767.83	53.61	16	1	24	40	429	46.7	5.21
XP_005163494.1	PREDICTED: myomesin 1a isoform X1 [Danio rerio]	760.34	28.46	2	30	34	41	1483	166.2	6.6
NP_851847.1	60 kDa heat shock protein, mitochondrial [Danio rerio]	759.5	48.7	1	23	25	38	575	61.2	5.72
NP_001005590.1	serine/threonine-protein phosphatase 2A 65 kDa regulatory subunit A beta isoform [Danio rerio]	726.32	34.8	1	4	17	24	589	65.1	5.05
NP_997937.1	tubulin, alpha 8 like [Danio rerio]	701.79	31.4	1	2	13	30	449	50	5.15
NP_001333132.1	uncharacterized protein LOC334269 [Danio rerio]	696.57	27.32	1	29	33	38	1501	165.8	8.12
NP_958863.1	T-complex protein 1 subunit beta [Danio rerio]	685.28	41.12	1	15	15	22	535	57.7	6.32
NP_955880.1	alpha-actinin-4 [Danio rerio]	672.8	29.97	2	13	25	35	901	103.7	5.16
NP_001076351.1	type I cytokeratin, enveloping layer, like [Danio rerio]	669.97	51.28	13	1	23	35	429	46.6	5.21
NP_001018353.1	dihydropyrimidinase-related protein 2 [Danio rerio]	669.43	39.62	3	9	17	29	573	62.4	6.49
NP_997774.1	guanine nucleotide-binding protein G(I)/G(S)/G(T) subunit beta-1 [Danio rerio]	663.72	43.82	1	8	11	19	340	37.3	6
NP_998223.1	78 kDa glucose-regulated protein precursor [Danio rerio]	663.15	38.15	1	16	19	28	650	71.9	5.14
XP_002666686.1	PREDICTED: V-type proton ATPase catalytic subunit A [Danio rerio]	661.31	32.25	1	2	17	29	617	68.3	5.58
NP_001002586.1	crystallin, beta A1b [Danio rerio]	657.89	71.21	1	10	11	22	198	23.3	6.39
NP_571263.1	myosin regulatory light chain 2, skeletal muscle isoform [Danio rerio]	647.54	75.15	1	4	12	26	169	18.9	4.73
NP_957429.1	V-type proton ATPase catalytic subunit A [Danio rerio]	639.57	32.09	1	2	16	27	617	68.3	5.66
NP_001108586.1	glyceraldehyde-3-phosphate dehydrogenase [Danio rerio]	638.13	56.46	1	9	12	20	333	35.8	8.12
NP_955839.2	glutamate dehydrogenase 1b [Danio rerio]	635.46	42.62	1	9	22	36	542	59.9	8.27
XP_009291639.1	PREDICTED: pyruvate kinase PKM isoform X1 [Danio rerio]	633.72	42.67	2	14	18	24	532	58.1	6.48
NP_001018348.1	dihydropyrimidinase-related protein 3 [Danio rerio]	632.04	35.8	1	12	13	17	567	61.5	6.44
XP_009298079.1	PREDICTED: sarcalumenin isoform X1 [Danio rerio]	628.74	31.49	2	12	16	24	470	53.8	6.24
XP_005159402.1	PREDICTED: guanine nucleotide binding protein (G protein), beta polypeptide 3b isoform X1 [Danio rerio]	618.55	46.15	24	13	14	25	338	36.5	6.16
XP_017211973.1	PREDICTED: matrilin-4 isoform X10 [Danio rerio]	611.51	32.57	11	16	19	30	657	72.4	5.26
NP_001004668.1	myosin light chain, phosphorylatable, fast skeletal muscle [Danio rerio]	611.38	75.29	1	4	11	23	170	19.1	4.69
NP_998529.3	protein disulfide-isomerase precursor [Danio rerio]	611.07	28.29	1	16	16	24	509	56.6	4.65
NP_001036210.1	cytoplasmic dynein 1 heavy chain 1 [Danio rerio]	610.63	8.51	1	25	31	33	4643	532.9	6.47
NP_955949.1	rab GDP dissociation inhibitor beta [Danio rerio]	606.92	43.53	2	10	14	23	448	50.5	5.85
XP_017209105.1	PREDICTED: keratin 5 isoform X2 [Danio rerio]	604.22	37.41	6	2	25	38	548	57.7	5.41
NP_998259.1	glyceraldehyde-3-phosphate dehydrogenase 2 [Danio rerio]	595.21	37.01	1	7	9	25	335	36.1	7.03
NP_878299.1	V-type proton ATPase subunit B, brain isoform [Danio rerio]	592.46	38.9	2	6	14	21	509	56.5	5.72
NP_999888.1	beta-enolase [Danio rerio]	587.18	51.5	6	9	16	29	433	47.4	6.7
XP_009303963.1	PREDICTED: beta-crystallin A4 isoform X1 [Danio rerio]	573.77	52.55	1	10	10	22	196	23	6.73
NP_571077.2	lamin-B2 [Danio rerio]	560.53	39.11	2	19	24	32	583	65.9	5.26
NP_001007766.1	NADH-ubiquinone oxidoreductase 75 kDa subunit, mitochondrial [Danio rerio]	551.32	29.96	1	18	19	27	731	79.4	6.15
NP_001018343.1	slow myosin heavy chain 1 [Danio rerio]	545.27	17.03	3	5	32	49	1938	222.7	5.67
NP_571655.2	60S acidic ribosomal protein P0 [Danio rerio]	538.55	50	1	12	12	17	316	34.4	5.99
NP_878298.1	V-type proton ATPase subunit B, kidney isoform [Danio rerio]	537.16	36.96	1	4	12	19	506	55.9	5.57
NP_001138274.1	si:ch211-251b21.1 precursor [Danio rerio]	533.29	38.43	1	12	14	21	458	50.2	7.83
NP_775357.1	T-complex protein 1 subunit gamma [Danio rerio]	523.98	41.07	1	19	20	24	543	60.3	5.9
NP_001020353.1	syntaxin-binding protein 1 [Danio rerio]	521.23	26.23	3	15	15	25	591	67.1	6.67
NP_001093907.1	crystallin, beta B1, like 2 [Danio rerio]	520.03	68.78	1	10	13	28	221	25.9	6.96
XP_009301919.1	PREDICTED: myomesin-1 isoform X6 [Danio rerio]	517.73	13.86	6	15	18	21	1465	163.9	6.38
NP_001002581.2	crystallin, gamma M2d8 [Danio rerio]	512.52	52	2	3	10	28	175	21.6	7.61
XP_017212317.1	PREDICTED: phosphorylase, glycogen, muscle b isoform X1 [Danio rerio]	504.84	24.11	1	9	19	24	842	96.8	6.81
NP_001002049.1	crystallin, beta A2a [Danio rerio]	499.31	60.91	1	8	12	26	197	23.8	6.87
XP_009293050.1	PREDICTED: ryanodine receptor 3 isoform X3 [Danio rerio]	498.19	7.06	5	26	33	35	4856	549.3	5.49
NP_001002405.1	arrestin-C [Danio rerio]	493.5	34.73	1	8	9	17	357	39.5	6.47
NP_571322.1	L-lactate dehydrogenase B-A chain [Danio rerio]	491.76	40.72	1	10	13	19	334	36.2	6.89
XP_009289531.1	PREDICTED: crystallin, beta A1, like 1 isoform X1 [Danio rerio]	490.9	63.94	2	10	11	36	208	24.5	6.87
NP_919365.1	fructose-bisphosphate aldolase C-B [Danio rerio]	484.41	40.22	1	11	13	20	363	39.2	6.64
XP_005164173.1	PREDICTED: fructose-bisphosphate aldolase A isoform X1 [Danio rerio]	484	45.33	3	7	18	27	364	39.7	8.19
NP_997947.1	calcium-binding mitochondrial carrier protein Aralar1 [Danio rerio]	477.5	32.11	7	17	17	21	682	75.3	8.47
NP_956840.1	26S proteasome non-ATPase regulatory subunit 2 [Danio rerio]	476.03	18.39	1	11	11	13	897	99.4	5.4
NP_001003428.1	gamma-crystallin N-B [Danio rerio]	469.82	68.85	3	10	11	19	183	21.7	6.27
NP_956374.1	keratin, type II cytoskeletal 8 [Danio rerio]	466.13	31.35	3	5	17	29	520	57.7	5.22
NP_001003488.1	pyruvate kinase isozymes M1/M2 [Danio rerio]	460.93	47.74	5	15	20	26	530	58.3	7.28
NP_001038538.1	heat shock protein HSP 90-alpha [Danio rerio]	455.22	27.11	6	2	18	24	734	84.6	5.01
NP_955879.1	voltage-dependent anion-selective channel protein 2 [Danio rerio]	445.58	43.11	2	11	11	17	283	30.3	8.82
XP_005161196.1	PREDICTED: neural cell adhesion molecule 1 isoform X9 [Danio rerio]	438.93	18.51	17	14	14	18	978	106.7	4.83
XP_005167534.1	PREDICTED: beta-crystallin A2 isoform X1 [Danio rerio]	438.26	46.7	2	3	7	16	197	23.6	6.13
NP_001013280.1	gamma-crystallin F [Danio rerio]	432.45	47.43	1	7	7	12	175	20.6	7.06
XP_009291572.1	PREDICTED: collagen alpha-1(XII) chain isoform X3 [Danio rerio]	426.17	9.67	4	23	24	24	3020	326.8	5.55
XP_005159128.1	PREDICTED: guanine nucleotide-binding protein G(o) subunit alpha isoform X2 [Danio rerio]	424.11	40.19	10	6	10	16	311	35.4	6.14
NP_956089.1	tubulin alpha-2 chain [Danio rerio]	423.19	31.18	2	3	14	26	449	50.2	5.1
NP_957045.1	retinoid isomerohydrolase [Danio rerio]	419.05	29.94	1	14	15	22	531	60.8	6.3
NP_571519.1	guanine nucleotide-binding protein subunit beta-2-like 1 [Danio rerio]	419.01	49.21	1	12	12	18	317	35.1	7.69
NP_571403.1	heat shock protein HSP 90-alpha 1 [Danio rerio]	409.98	20.66	22	2	14	18	726	83.5	5.05
NP_658909.1	glucose-6-phosphate isomerase a [Danio rerio]	408.4	18.81	2	7	8	13	553	62	6.95
NP_998310.1	14-3-3 protein beta/alpha-B [Danio rerio]	405.75	61.57	1	3	14	26	242	27.4	4.77
NP_001076267.1	14-3-3 protein beta/alpha-A [Danio rerio]	400.55	61.48	1	5	15	25	244	27.6	4.78
NP_001295537.1	creatine kinase, mitochondrial 2a (sarcomeric) isoform 1 [Danio rerio]	400.2	35.25	3	5	13	17	417	46.9	7.97
NP_998227.1	ubiquitin-like modifier-activating enzyme 1 [Danio rerio]	398.99	21.64	3	15	16	21	1058	118.1	5.68
NP_571159.1	rhodopsin [Danio rerio]	391.7	16.38	1	4	4	9	354	39.7	7.25
NP_001003515.1	hydroxyacyl-coenzyme A dehydrogenase, mitochondrial [Danio rerio]	390.67	26.86	4	5	5	10	309	33.3	8.59
NP_835232.2	scinderin like a [Danio rerio]	390.44	24.17	1	14	15	19	720	80	7.34
NP_956991.1	creatine kinase S-type, mitochondrial [Danio rerio]	388.25	34.38	3	4	13	18	413	46.3	6.93
XP_017207452.1	PREDICTED: ryanodine receptor 1 isoform X7 [Danio rerio]	384.5	5.21	10	20	24	26	5071	574	5.12
XP_009298098.1	PREDICTED: ubiquinol-cytochrome c reductase core protein II isoform X1 [Danio rerio]	381.86	25.87	2	7	7	12	460	49.2	7.53
NP_001003627.2	NAD-dependent malic enzyme, mitochondrial [Danio rerio]	379.9	24.27	1	9	9	11	581	64.9	7.02
NP_705954.2	triosephosphate isomerase B [Danio rerio]	377.51	63.71	1	10	13	16	248	26.8	7.33
NP_956294.1	myosin light chain 1/3, skeletal muscle isoform [Danio rerio]	373.82	43.16	8	5	8	19	190	20.9	4.77
NP_001017824.1	keratin 92 [Danio rerio]	373.27	35.58	13	1	16	25	430	47.2	5.41
NP_001076574.1	keratin 17 [Danio rerio]	371.8	34.99	11	3	16	25	423	46.3	5.49
XP_005170605.1	PREDICTED: nucleolin isoform X5 [Danio rerio]	370.07	18.26	6	10	12	14	657	70.1	4.75
XP_003199094.1	PREDICTED: dihydropyrimidinase-related protein 2 [Danio rerio]	368.67	21.82	2	5	12	16	573	62.7	6.8
NP_932336.3	transketolase-like protein 2 [Danio rerio]	367.73	27.2	1	11	12	14	625	67.8	7.23
XP_005155613.1	PREDICTED: lamin-B1 isoform X1 [Danio rerio]	351.11	31.97	5	14	19	24	588	66.7	5.21
NP_942096.1	creatine kinase U-type, mitochondrial [Danio rerio]	350.2	34.05	2	10	15	19	417	46.7	7.91
NP_998319.1	pyruvate dehydrogenase E1 component subunit beta, mitochondrial [Danio rerio]	349.91	41.5	1	11	12	15	359	39.3	6.11
NP_998380.1	aldolase a, fructose-bisphosphate, b [Danio rerio]	349.44	42.58	3	4	15	19	364	39.5	8.24
XP_005169634.1	PREDICTED: heterogeneous nuclear ribonucleoprotein A/B isoform X2 [Danio rerio]	348.13	32.93	2	8	12	18	331	36.1	5.33
NP_001002408.1	crystallin, gamma M2d13 [Danio rerio]	347.05	49.71	1	4	10	22	173	21.2	7.99
NP_775370.1	elongation factor 1-gamma [Danio rerio]	346.81	27.6	1	12	13	16	442	50.5	7.3
NP_958892.1	tyrosine 3-monooxygenase/tryptophan 5-monooxygenase activation protein, theta polypeptide b [Danio rerio]	344.47	46.94	1	8	13	23	245	27.8	4.77
NP_956241.2	malate dehydrogenase, cytoplasmic isoform mdh1 [Danio rerio]	344.08	43.24	3	6	11	14	333	36.2	7.42
NP_998401.1	interleukin enhancer-binding factor 2 homolog [Danio rerio]	343.31	34.37	1	8	8	11	387	42.8	5.41
XP_017206677.1	PREDICTED: dynamin-2 [Danio rerio]	340.4	28.41	1	7	10	12	542	60.9	7.81
NP_861429.1	annexin A4 [Danio rerio]	339.96	20.87	1	5	5	7	321	35.6	6.46
XP_009299898.1	PREDICTED: flotillin-2a isoform X2 [Danio rerio]	336.95	56.75	4	17	17	24	363	40.2	5.77
NP_001003445.1	keratin 91 [Danio rerio]	336.65	32.19	13	4	16	28	466	50	5.43
NP_999921.1	NAD(P) transhydrogenase, mitochondrial [Danio rerio]	336.05	17.05	2	14	15	19	1079	112.7	6.84
NP_001001589.1	cytochrome b-c1 complex subunit 2, mitochondrial [Danio rerio]	335.45	26.43	1	8	8	9	454	48.1	8.37
NP_957356.1	T-complex protein 1 subunit theta [Danio rerio]	334.38	26.74	2	12	12	15	546	59.3	5.35
XP_005172527.1	PREDICTED: oxoglutarate (alpha-ketoglutarate) dehydrogenase (lipoamide) isoform X4 [Danio rerio]	326.07	14.33	6	7	12	16	1019	115.2	7.02
NP_571328.2	green-sensitive opsin-1 [Danio rerio]	322.45	16.62	4	4	4	7	349	38.8	8.1
NP_957114.1	cytochrome b-c1 complex subunit 1, mitochondrial [Danio rerio]	321.77	27.22	1	8	9	15	474	52.1	6.64
NP_001013481.1	histone H2B 1/2 [Danio rerio]	320.78	39.52	16	4	5	13	124	13.6	10.37
XP_009304503.2	PREDICTED: transketolase-like isoform X2 [Danio rerio]	306.68	24.35	2	8	11	14	579	64	7.2
NP_001071272.2	polyubiquitin-C [Danio rerio]	306.66	69.61	5	5	5	14	533	59.9	8.07
NP_001037793.1	vesicle-fusing ATPase [Danio rerio]	305.67	24.73	4	17	17	20	744	82.5	6.84
XP_005166802.1	PREDICTED: voltage-dependent anion-selective channel protein 3 isoform X3 [Danio rerio]	301.5	40.78	2	2	8	9	309	33	8.91
XP_005164391.1	PREDICTED: si:ch211-5k11.12 isoform X1 [Danio rerio]	301.39	68.71	4	8	9	16	147	16.2	7.44
NP_001018351.1	dihydropyrimidinase-related protein 5 [Danio rerio]	299.96	17.61	1	5	8	8	568	61.3	6.8
NP_922916.1	dolichyl-diphosphooligosaccharide--protein glycosyltransferase subunit 1 precursor [Danio rerio]	297.04	19.06	1	9	10	17	598	67.6	6.81
NP_955892.1	citrate synthase, mitochondrial precursor [Danio rerio]	291.52	25.85	1	11	12	16	468	51.7	7.85
NP_998411.1	voltage-dependent anion-selective channel protein 3 [Danio rerio]	290.7	44.88	1	3	9	10	283	30.1	8.82
NP_956877.1	T-complex protein 1 subunit delta [Danio rerio]	290.07	27.39	1	10	10	14	533	56.9	6.8
XP_009292801.1	PREDICTED: heterogeneous nuclear ribonucleoprotein Q isoform X2 [Danio rerio]	289.86	30.81	4	9	16	24	568	62.9	7.78
XP_005159107.1	PREDICTED: alanine--tRNA ligase, cytoplasmic isoform X1 [Danio rerio]	288.72	17.08	6	10	12	14	966	106.9	5.53
NP_999871.1	heterogeneous nuclear ribonucleoprotein A0b [Danio rerio]	288.08	23.57	2	5	5	7	314	32.5	8.4
XP_005156668.1	PREDICTED: eukaryotic translation initiation factor 3 subunit A isoform X1 [Danio rerio]	286.79	10.28	2	10	11	14	1265	151.1	7.87
NP_001315285.1	pyruvate carboxylase a [Danio rerio]	286.63	18.71	1	12	20	23	1181	129.8	6.81
NP_001005589.1	40S ribosomal protein S4, X isoform [Danio rerio]	286	47.91	1	13	14	18	263	29.7	10.17
NP_571267.1	opsin-1, short-wave-sensitive 2 [Danio rerio]	285.91	13.56	1	3	3	8	354	39.5	8.24
NP_957204.1	succinate dehydrogenase [ubiquinone] flavoprotein subunit, mitochondrial precursor [Danio rerio]	284.93	14.98	1	8	8	10	661	72	6.67
NP_001001590.1	60S ribosomal protein L3 [Danio rerio]	284.15	35.73	2	12	13	15	403	46.2	10.15
NP_861422.2	annexin A5 [Danio rerio]	282.12	46.06	1	12	12	14	317	35	5.64
XP_009297844.1	PREDICTED: AP-2 complex subunit alpha-1 isoform X6 [Danio rerio]	281.26	15.72	6	11	12	16	935	103.6	7.25
NP_001116710.1	plasma membrane calcium-transporting ATPase 2 [Danio rerio]	280.55	9.9	2	3	11	15	1253	137.8	5.9
NP_997770.1	14-3-3 protein epsilon [Danio rerio]	279.38	44.71	1	4	10	18	255	29.1	4.77
NP_942118.1	myosin-7 [Danio rerio]	278.99	10.23	1	1	20	30	1936	222.5	5.68
NP_001082906.1	mitochondrial trifunctional protein, alpha subunit [Danio rerio]	276.98	27.52	1	10	16	18	763	82.8	9.01
NP_956283.1	aspartate aminotransferase 2 [Danio rerio]	275.39	32.94	1	8	11	14	428	47.4	8.76
NP_937853.1	endoplasmin precursor [Danio rerio]	275.33	18.92	1	13	14	17	793	91.2	4.86
NP_958483.2	stress-70 protein, mitochondrial [Danio rerio]	269.78	17.74	1	9	10	11	682	73.9	7.14
NP_998466.2	aldehyde dehydrogenase 2 family (mitochondrial), tandem duplicate 2 [Danio rerio]	266.69	20.74	3	9	10	16	516	56.5	6.47
NP_001002468.1	peroxiredoxin-2 [Danio rerio]	266.6	47.21	2	8	10	14	197	21.8	6.34
NP_956866.1	26S proteasome non-ATPase regulatory subunit 3 [Danio rerio]	265.5	20.87	1	8	9	14	503	57.9	8.76
NP_571180.1	tropomyosin alpha-1 chain [Danio rerio]	264.55	40.49	36	15	15	17	284	32.7	4.74
NP_957260.1	26S protease regulatory subunit 7 [Danio rerio]	261.95	30.48	1	11	11	13	433	48.7	5.95
XP_003198760.1	PREDICTED: heterogeneous nuclear ribonucleoprotein U-like protein 1 isoform X1 [Danio rerio]	260.95	12.88	2	7	10	12	877	99.5	5.07
NP_998809.1	60S ribosomal protein L7 [Danio rerio]	260.39	40.65	4	8	11	17	246	28.4	10.8
XP_009304586.2	PREDICTED: spectrin beta chain, non-erythrocytic 1, partial [Danio rerio]	259.97	9.23	3	19	23	24	2363	273.1	5.64
XP_005163060.1	PREDICTED: retinaldehyde binding protein 1b isoform X1 [Danio rerio]	259.39	21.82	1	2	5	10	307	35.4	5.64
XP_009299556.1	PREDICTED: moesin isoform X1 [Danio rerio]	259.06	11.27	8	7	7	10	568	66.8	5.92
NP_001070027.2	insulin-like growth factor 2 mRNA-binding protein 1 [Danio rerio]	256.18	17.89	1	7	9	11	598	65.5	8.76
NP_001007052.3	synaptic vesicle membrane protein VAT-1 homolog [Danio rerio]	255.72	20.87	1	11	11	13	484	53.5	6.83
NP_001003728.1	40S ribosomal protein S6 [Danio rerio]	255.44	28.11	1	7	7	10	249	28.7	11.09
NP_997741.1	glutamate dehydrogenase 1a [Danio rerio]	255.13	20.59	1	1	13	20	544	60.1	7.96
NP_001003843.1	ATP synthase subunit O, mitochondrial [Danio rerio]	255.05	58.37	1	9	10	10	209	22.5	9.82
NP_998191.1	succinyl-CoA ligase [ADP-forming] subunit beta, mitochondrial [Danio rerio]	254.05	28.33	1	8	9	9	466	50	6.92
NP_001082825.1	NADP-dependent malic enzyme, mitochondrial [Danio rerio]	252.15	22.39	2	8	9	13	603	66.7	7.39
NP_958864.1	flotillin-1 [Danio rerio]	251.33	40.71	1	10	13	15	425	47.2	6.73
XP_017207116.1	PREDICTED: calpain-3 isoform X3 [Danio rerio]	251.13	25.11	4	14	14	17	713	82.7	5.5
NP_001018464.1	glycogen phosphorylase, muscle form [Danio rerio]	248.64	18.29	1	4	15	20	842	96.9	7.12
NP_001002374.1	methylmalonate-semialdehyde dehydrogenase [acylating], mitochondrial [Danio rerio]	248.36	28.19	1	10	10	11	525	57.1	8.03
NP_775355.1	T-complex protein 1 subunit eta [Danio rerio]	246.98	25.96	1	10	11	15	547	59.8	7.97
NP_001018444.2	rab GDP dissociation inhibitor alpha [Danio rerio]	246.53	16.55	2	3	7	13	447	50.4	5.08
NP_001013359.1	tyrosine 3-monooxygenase/tryptophan 5-monooxygenase activation protein, epsilon polypeptide 2 [Danio rerio]	245.54	40	1	4	10	17	255	28.9	4.92
NP_956353.1	40S ribosomal protein S3a [Danio rerio]	245.54	46.44	1	11	11	16	267	30.2	9.73
XP_009296496.1	PREDICTED: excitatory amino acid transporter 2 isoform X1 [Danio rerio]	245.11	12.05	4	4	4	8	523	57.2	6.47
NP_998467.1	heterogeneous nuclear ribonucleoprotein A/B [Danio rerio]	244.83	23.95	1	4	8	13	309	34.2	7.28
NP_954688.1	adenosylhomocysteinase [Danio rerio]	244.54	32.33	1	10	11	13	433	47.9	6.79
NP_571694.1	myosin, light polypeptide 3, skeletal muscle [Danio rerio]	242.87	60.93	8	6	9	14	151	16.8	4.55
NP_998552.1	phosphoglycerate kinase 1 [Danio rerio]	241.06	25.66	1	6	10	14	417	44.7	6.93
NP_001026846.1	poly(A) binding protein, cytoplasmic 1a [Danio rerio]	239.43	18.45	6	7	10	12	634	70.7	9.51
NP_001003844.2	60S ribosomal protein L6 [Danio rerio]	238.66	29.43	1	6	8	12	265	30.5	11.06
NP_571833.1	erythrocyte band 7 integral membrane protein isoform 2 [Danio rerio]	235.75	26.41	7	2	7	10	284	31.6	5.44
NP_998329.1	14-3-3 protein eta [Danio rerio]	235.09	41.87	1	4	11	16	246	27.9	4.78
XP_005161504.1	PREDICTED: T-complex protein 1 subunit zeta isoform X1 [Danio rerio]	234.27	25.61	1	10	10	13	531	57.6	7.12
NP_001017825.1	uncharacterized protein LOC550523 [Danio rerio]	233.63	26.62	3	2	7	10	278	30.7	6.61
NP_997776.1	very long-chain specific acyl-CoA dehydrogenase, mitochondrial [Danio rerio]	233.57	20.94	1	8	9	9	659	71.1	8.41
NP_001002091.1	proteasome 26S subunit, ATPase 1b [Danio rerio]	232.35	26.59	2	8	9	10	440	49.2	6.21
NP_571625.2	pyruvate carboxylase, mitochondrial [Danio rerio]	231.39	13.97	1	8	16	19	1181	129.9	6.86
NP_958921.1	14-3-3 protein theta [Danio rerio]	228.99	33.88	1	3	9	15	245	27.7	4.74
XP_017212806.1	PREDICTED: plasma membrane calcium ATPase 3a isoform X7 [Danio rerio]	228.66	7.25	8	1	8	11	1173	129.1	5.55
NP_958906.2	4-aminobutyrate aminotransferase, mitochondrial [Danio rerio]	227.81	17	1	6	6	9	500	55.7	7.69
NP_998293.1	eukaryotic translation initiation factor 3 subunit L [Danio rerio]	227.59	15.63	1	7	7	7	576	67.9	6.46
NP_001019598.1	gamma crystallin-like [Danio rerio]	226.27	37.5	1	6	6	9	176	21.2	7.97
NP_956999.1	retinaldehyde-binding protein 1 [Danio rerio]	226.13	14.74	1	1	4	9	312	35.7	6.32
NP_998417.1	hexokinase-1 [Danio rerio]	224.77	14.27	2	9	11	12	918	102.8	6.44
XP_017208136.1	PREDICTED: collagen alpha-1(XII) chain isoform X4 [Danio rerio]	224.35	5.12	5	11	14	14	3591	388.9	5.85
NP_001315271.1	DEAD (Asp-Glu-Ala-Asp) box polypeptide 39Aa [Danio rerio]	224.27	30.44	2	2	13	17	427	48.9	5.59
XP_005162135.1	PREDICTED: plasma membrane calcium-transporting ATPase 3 isoform X6 [Danio rerio]	221.9	7.29	7	2	8	9	1166	127.7	5.52
NP_957346.1	40S ribosomal protein SA [Danio rerio]	221.86	28.9	1	5	5	7	308	34	4.84
NP_571785.2	cathepsin D precursor [Danio rerio]	219.31	27.89	1	7	7	8	398	43.2	6.68
XP_005163429.1	PREDICTED: propionyl-CoA carboxylase beta chain, mitochondrial isoform X1 [Danio rerio]	219.07	12.43	2	5	5	7	555	60.6	7.84
NP_998258.1	dolichyl-diphosphooligosaccharide--protein glycosyltransferase 48 kDa subunit precursor [Danio rerio]	218.49	18.59	2	8	8	9	441	48.5	5.48
NP_001107061.1	heat shock cognate 70-kd protein, like [Danio rerio]	217.51	13.53	4	1	9	11	643	70.5	5.82
XP_017209451.1	PREDICTED: glycine--tRNA ligase [Danio rerio]	216.08	11.75	1	8	8	9	749	84.7	6.8
NP_001003747.1	NADH dehydrogenase [ubiquinone] flavoprotein 1, mitochondrial [Danio rerio]	214.91	18.9	2	10	10	13	492	53.7	8.38
NP_957447.1	40S ribosomal protein S3 [Danio rerio]	214.41	51.02	1	18	18	22	245	26.8	9.66
XP_002661306.1	PREDICTED: hemoglobin embryonic subunit alpha [Danio rerio]	213.7	48.95	1	7	7	9	143	15.6	9.17
NP_001296387.1	cold-inducible RNA-binding protein isoform 3 [Danio rerio]	212.74	23.15	3	4	4	5	203	21.3	8.73
NP_001082794.1	aminopeptidase N [Danio rerio]	212.38	9.74	1	9	9	9	965	110	4.92
NP_955856.1	tyrosine 3-monooxygenase/tryptophan 5-monooxygenase activation protein, beta polypeptide like [Danio rerio]	212.25	50.2	2	5	11	22	245	27.9	4.82
NP_001030155.1	cytoplasmic aconitate hydratase [Danio rerio]	209.33	6.29	2	3	3	4	890	98.9	6.89
NP_775339.1	40S ribosomal protein S5 [Danio rerio]	208.77	17.16	2	7	7	8	204	22.9	9.6
NP_998217.1	3-ketoacyl-CoA thiolase, mitochondrial [Danio rerio]	208.43	28.72	2	7	7	7	397	41.8	7.75
NP_001166124.1	glycogen debranching enzyme [Danio rerio]	208.12	5.42	3	5	7	8	1532	173.4	6.54
NP_944591.1	electron transfer flavoprotein subunit alpha, mitochondrial [Danio rerio]	207.69	38.74	2	9	9	12	333	35.1	7.36
NP_571069.1	coatomer subunit gamma-2 [Danio rerio]	206.48	17.87	1	8	11	13	873	97.5	5.67
XP_005168137.1	PREDICTED: dynamin 1a isoform X10 [Danio rerio]	205.23	16.29	12	3	13	14	841	94.6	7.15
NP_957265.1	guanine nucleotide-binding protein G(i) subunit alpha-1 [Danio rerio]	204.92	20.34	12	3	6	11	354	40.3	5.97
NP_001104708.1	methylthioribose-1-phosphate isomerase [Danio rerio]	204.92	9.35	1	3	3	4	353	38	5.69
NP_001003832.1	26S protease regulatory subunit 10B [Danio rerio]	204.06	22.88	1	8	8	11	389	44.2	7.49
NP_997754.2	heterogeneous nuclear ribonucleoprotein H1, like [Danio rerio]	203.82	9.58	1	3	3	5	407	44.1	6.96
NP_571566.1	insulin-like growth factor 2 mRNA-binding protein 3 [Danio rerio]	203.81	14.43	4	6	7	8	582	63.3	8.79
NP_997913.1	dolichyl-diphosphooligosaccharide--protein glycosyltransferase subunit 2 precursor [Danio rerio]	203.15	21.11	1	9	9	9	630	68.9	5.45
XP_017211559.1	PREDICTED: adenylate kinase isoenzyme 1 isoform X2 [Danio rerio]	202.89	28.87	2	5	5	7	194	21.4	8
NP_998272.1	60S ribosomal protein L4 [Danio rerio]	199.79	32.27	1	9	10	14	375	42.5	11.12
NP_998544.1	aspartate aminotransferase 2a [Danio rerio]	198.8	37.85	1	9	12	16	428	47.6	9.17
XP_017211509.1	PREDICTED: dynamin-1 isoform X3 [Danio rerio]	198.56	18.34	5	3	14	15	845	95.3	6.81
NP_998142.1	DEAD (Asp-Glu-Ala-Asp) box polypeptide 39Ab [Danio rerio]	198.07	27.87	2	1	12	15	427	48.9	5.59
NP_571809.1	glutathione S-transferase pi [Danio rerio]	196.75	22.6	2	4	4	5	208	23.5	8.03
NP_001107814.1	keratin type 1 c19e [Danio rerio]	192.79	18.82	1	5	9	15	473	49.9	5.02
NP_571509.1	synaptosomal-associated protein 25-B [Danio rerio]	192.27	30.54	2	2	4	6	203	22.6	4.55
NP_001004575.1	ATP-dependent 6-phosphofructokinase, muscle type [Danio rerio]	191.95	8.42	16	2	5	6	784	85.6	8.06
NP_571680.1	fatty acid binding protein 7, brain, a [Danio rerio]	191.85	65.15	1	6	6	9	132	14.9	5.6
NP_957122.1	guanine nucleotide binding protein (G protein), alpha activating activity polypeptide O, b [Danio rerio]	190.17	20.34	1	4	6	10	354	39.9	5.41
XP_005170711.1	PREDICTED: solute carrier family 25 member 3 isoform X1 [Danio rerio]	189.02	20.56	2	6	8	10	355	39.4	8.79
XP_017211976.1	PREDICTED: immunoglobulin-like and fibronectin type III domain containing 1, tandem duplicate 1 isoform X2 [Danio rerio]	188.36	8.47	6	8	11	11	1523	163	6.46
NP_001002099.1	mitochondrial 2-oxoglutarate/malate carrier protein [Danio rerio]	187.73	26.62	1	6	6	7	308	33.8	9.82
NP_001003944.1	actin-related protein 3 [Danio rerio]	187.51	29.19	5	9	9	10	418	47.4	5.88
NP_919403.1	cadherin-17 precursor [Danio rerio]	186.37	7.49	1	5	5	5	868	96.6	4.73
XP_017209317.1	PREDICTED: myosin-binding protein C, fast-type isoform X1 [Danio rerio]	185.96	9.59	4	10	11	11	1105	124.1	5.83
NP_001186666.1	protein disulfide-isomerase A3 precursor [Danio rerio]	185.56	25.91	1	10	10	11	494	54.9	6.27
XP_017207666.1	PREDICTED: nucleoside diphosphate kinase A isoform X1 [Danio rerio]	185.39	34.76	3	2	4	9	164	18.4	6.57
NP_001074133.1	sideroflexin-3 [Danio rerio]	184.61	34.47	2	7	7	7	322	35.3	9.09
NP_998442.1	acidic leucine-rich nuclear phosphoprotein 32 family member E [Danio rerio]	184.26	22	1	6	6	7	250	28.1	3.98
XP_017208913.1	PREDICTED: sarcalumenin, partial [Danio rerio]	184.24	15.45	2	4	8	10	466	53.7	5.86
NP_571002.1	nucleoside diphosphate kinase B [Danio rerio]	182.32	37.25	2	2	4	6	153	17.1	7.28
NP_998222.1	aspartate aminotransferase, cytoplasmic [Danio rerio]	182.02	18.05	1	8	9	11	410	46	7.01
NP_001018502.1	ATPase, H+ transporting, lysosomal V0 subunit a1b [Danio rerio]	181.44	8.82	4	5	6	6	839	95.6	6.51
NP_571510.1	synaptosomal-associated protein 25-A [Danio rerio]	181.28	33.33	3	3	5	8	204	22.9	4.7
NP_001315509.1	DNA-(apurinic or apyrimidinic site) lyase isoform 4 [Danio rerio]	181.2	23.62	4	5	5	5	309	34.8	6.04
NP_001098746.1	trifunctional enzyme subunit alpha, mitochondrial [Danio rerio]	179.55	16.03	1	5	10	11	761	81.8	9.13
XP_017212446.1	PREDICTED: histone H3-like [Danio rerio]	179.05	39.26	18	9	11	15	242	27	11.44
NP_956789.1	heterogeneous nuclear ribonucleoprotein A1 [Danio rerio]	178.9	7.99	2	2	3	4	388	38.4	8.73
NP_001001404.1	voltage-dependent anion-selective channel protein 1 [Danio rerio]	178.65	38.52	1	7	8	9	283	30.6	6.7
XP_017212301.1	PREDICTED: pre-mRNA-splicing factor ATP-dependent RNA helicase DHX15 isoform X1 [Danio rerio]	178.31	8.28	3	6	6	9	749	86.1	7.17
NP_001028767.2	heterogeneous nuclear ribonucleoprotein U [Danio rerio]	177.82	9.3	1	6	7	10	796	88.5	5.86
XP_009299724.1	PREDICTED: annexin A1 isoform X1 [Danio rerio]	177.26	14.12	1	3	3	4	340	37.7	6.64
NP_957187.1	AMP deaminase 1 [Danio rerio]	177.18	14.78	13	11	11	12	717	82.9	6.83
NP_001003848.1	gamma-enolase [Danio rerio]	176.7	28.57	7	5	9	13	434	46.8	4.91
XP_005159498.1	PREDICTED: flotillin 1a isoform X1 [Danio rerio]	176.6	21.75	2	5	8	10	423	47.3	6.96
XP_017208633.1	PREDICTED: 26S proteasome non-ATPase regulatory subunit 1 isoform X1 [Danio rerio]	176.16	12.05	2	8	8	8	963	106.9	5.26
XP_009305845.1	PREDICTED: KH domain containing, RNA binding, signal transduction associated 1a isoform X2 [Danio rerio]	176.05	26.6	6	8	8	12	297	32	9.82
NP_848524.1	keratin, type I cytoskeletal 18 [Danio rerio]	174.29	19.95	9	5	8	8	431	48.6	5.64
XP_005167235.1	PREDICTED: synapsin-1 isoform X1 [Danio rerio]	173.76	9.95	2	4	4	4	633	68.1	9.5
NP_919348.3	fructose-bisphosphate aldolase B [Danio rerio]	173.6	20.33	1	6	8	10	364	39.3	8.24
NP_955828.1	neurofilament light polypeptide [Danio rerio]	173.07	14.95	1	7	8	9	562	64.7	4.82
NP_571598.1	syntaxin-1B [Danio rerio]	173.01	20.14	2	5	5	7	288	33.3	5.38
XP_005169019.1	PREDICTED: 26S protease regulatory subunit 6A isoform X1 [Danio rerio]	172.87	21.55	3	6	6	7	427	47.9	5.22
NP_998443.1	splicing factor, proline- and glutamine-rich [Danio rerio]	171.93	12.92	2	6	7	8	619	69.8	9.52
NP_861426.1	annexin A2a [Danio rerio]	170.63	17.51	1	4	5	5	337	38.1	7.71
NP_001037814.2	myosin-binding protein C, cardiac-type [Danio rerio]	170.6	4.51	6	2	5	7	1265	142.2	6.74
XP_689050.2	PREDICTED: 14-3-3 protein gamma-1 [Danio rerio]	170.5	34.01	1	1	10	20	247	28.3	4.94
NP_956335.2	ATP synthase subunit gamma, mitochondrial isoform b [Danio rerio]	170.24	26.37	2	9	9	10	292	32.1	9.39
NP_001018159.1	dihydropyrimidinase-related protein 5 [Danio rerio]	169.76	11.35	1	5	7	8	564	61.3	6.84
NP_938180.1	eukaryotic translation initiation factor 4A, isoform 1A [Danio rerio]	169.54	27.09	1	4	8	11	406	46.2	5.41
NP_998187.1	14-3-3 protein gamma-1 [Danio rerio]	168.62	34.01	1	1	10	20	247	28.2	4.94
NP_001157499.1	puromycin-sensitive aminopeptidase [Danio rerio]	168.1	15.14	1	11	11	11	872	98	5.41
NP_997889.1	alpha-aminoadipic semialdehyde dehydrogenase [Danio rerio]	167.97	18	1	9	9	10	511	55.6	6.32
NP_958454.1	prohibitin [Danio rerio]	167.25	39.11	2	7	7	8	271	29.7	5.4
NP_571038.2	desmin isoform 1 [Danio rerio]	167.12	32.98	4	11	16	17	473	54.1	5.77
NP_001003740.1	26S protease regulatory subunit 8 [Danio rerio]	167.08	24.88	1	7	8	11	406	45.6	7.55
NP_998537.1	beta-centractin [Danio rerio]	166.86	20.74	1	4	5	7	376	42.4	6.64
NP_957165.1	cone cGMP-specific 3',5'-cyclic phosphodiesterase subunit alpha' [Danio rerio]	165.93	19.01	3	14	15	17	852	98.2	5.54
XP_017208680.1	PREDICTED: ELAV-like protein 3 isoform X7 [Danio rerio]	164.43	13.58	11	1	4	4	346	37.7	9.22
NP_998175.2	medium-chain specific acyl-CoA dehydrogenase, mitochondrial [Danio rerio]	164.1	15.02	1	5	5	6	426	46.3	8.05
NP_775377.2	V-type proton ATPase subunit H isoform 2 [Danio rerio]	163.07	14.69	2	4	5	6	463	53.4	6.48
NP_001013477.2	NADH dehydrogenase [ubiquinone] 1 alpha subcomplex subunit 9, mitochondrial [Danio rerio]	162.6	25.79	1	8	8	11	380	42.9	9.69
NP_999958.1	40S ribosomal protein S8 [Danio rerio]	162.44	50.48	2	9	9	11	208	24.1	10.52
NP_001017761.1	ras-related protein Rab-3A [Danio rerio]	161.32	27.27	7	3	5	6	220	24.9	5.03
XP_005173028.1	PREDICTED: dihydropyrimidinase-related protein 4 isoform X1 [Danio rerio]	160.41	8.89	3	3	5	7	574	62.6	6.44
NP_001082886.1	phosphofructokinase, muscle b [Danio rerio]	159.78	6.06	17	1	4	5	776	84.1	7.8
XP_005171321.1	PREDICTED: tenascin-N isoform X1 [Danio rerio]	159.42	10.39	4	6	7	8	1020	111.9	6.2
NP_571122.2	calreticulin precursor [Danio rerio]	159	11.48	1	3	4	4	418	48.5	4.53
XP_005160437.1	PREDICTED: protein NDRG2 isoform X1 [Danio rerio]	156.91	18.48	1	4	5	9	368	40.4	5.66
XP_005165163.1	PREDICTED: non-POU domain-containing octamer-binding protein isoform X2 [Danio rerio]	156.86	20.45	3	7	8	8	440	50.3	8.46
NP_001001818.1	guanine nucleotide-binding protein G(i) subunit alpha-2 [Danio rerio]	156.77	28.17	12	5	8	14	355	40.8	5.39
NP_899670.1	annexin A8-like protein 1 isoform 2 [Danio rerio]	155.06	19.88	2	4	7	7	483	51.4	8.19
NP_963878.3	60S ribosomal protein L12 [Danio rerio]	154.55	41.82	1	6	6	6	165	17.7	9.29
NP_001304681.1	vinculin b [Danio rerio]	154.5	6.75	1	2	6	9	1066	116.3	6.21
XP_005169466.1	PREDICTED: heterochromatin protein 1-binding protein 3 isoform X1 [Danio rerio]	153.44	13.58	2	6	6	9	545	59.4	9.77
XP_005162219.1	PREDICTED: protein RCC2 homolog isoform X1 [Danio rerio]	151.07	12.12	1	5	5	6	495	54.1	8.34
NP_997778.1	T-complex protein 1 subunit epsilon [Danio rerio]	150.96	26.25	1	9	11	14	541	59.4	5.57
NP_571943.1	guanine nucleotide-binding protein G(t) subunit alpha-1 [Danio rerio]	150.4	16.86	8	4	6	10	350	39.8	5.53
NP_956044.2	26S protease regulatory subunit 6B [Danio rerio]	150.31	21.77	1	6	8	10	418	47.2	5.16
XP_005167712.1	PREDICTED: isocitrate dehydrogenase [NADP] cytoplasmic isoform X1 [Danio rerio]	149.45	16.39	2	4	6	6	415	46.8	7.05
NP_956258.1	recoverin 2 [Danio rerio]	148.79	27.98	1	3	4	6	193	22.6	5.02
XP_017208679.1	PREDICTED: ELAV-like protein 3 isoform X6 [Danio rerio]	148.4	13.07	9	1	4	4	352	38.3	9.22
XP_005159900.1	PREDICTED: dihydropyrimidinase-related protein 1 isoform X1 [Danio rerio]	147.31	14.54	3	4	10	12	674	74	6.28
NP_001018491.1	uncharacterized protein LOC553682 [Danio rerio]	146.83	19.66	1	4	4	6	295	33.1	5.72
NP_001093614.2	apolipoprotein A-I precursor [Danio rerio]	146.37	36.19	1	10	10	15	257	30.1	6.47
XP_017206803.1	PREDICTED: catenin beta-1 isoform X2 [Danio rerio]	146.02	6.98	4	4	5	7	731	80.1	6.11
NP_001007292.1	succinyl-CoA:3-ketoacid coenzyme A transferase 1, mitochondrial [Danio rerio]	144.84	14.1	1	3	4	4	525	57.2	8.25
NP_001017877.1	RPE-retinal G protein-coupled receptor [Danio rerio]	144.48	12.88	1	3	3	4	295	33.1	8.48
XP_009302117.1	PREDICTED: ELAV-like protein 4 isoform X3 [Danio rerio]	143.13	14.97	12	1	5	5	441	48.2	9.23
NP_956313.1	trifunctional enzyme subunit beta, mitochondrial [Danio rerio]	143.04	13.59	1	8	8	9	471	49.9	9.2
NP_001002681.2	prohibitin 2-like [Danio rerio]	142.69	29.7	3	4	9	9	303	33.8	9.91
XP_005155648.1	PREDICTED: hydroxysteroid dehydrogenase-like protein 2 isoform X1 [Danio rerio]	142.48	21.93	1	6	6	7	415	44.4	7.47
NP_956396.2	apoptosis-inducing factor 1, mitochondrial [Danio rerio]	142.27	18.11	4	9	9	9	613	67	8.38
NP_001137449.1	synaptophysin [Danio rerio]	141.44	14.63	1	4	4	6	294	32.8	5.05
XP_009305275.1	PREDICTED: annexin A11-like [Danio rerio]	141.41	15.05	2	5	6	6	485	51.4	7.34
NP_001002649.1	ATP-citrate synthase [Danio rerio]	140.87	9.71	3	7	9	9	1092	119.6	7.24
NP_571305.1	T-complex protein 1 subunit alpha [Danio rerio]	140.34	20.5	1	10	11	13	556	59.9	6.28
NP_001116846.1	serine hydroxymethyltransferase, mitochondrial [Danio rerio]	140.06	16.46	1	7	8	8	492	54.4	8.59
NP_998558.1	pyruvate dehydrogenase E1 alpha 1 [Danio rerio]	140.02	20.36	4	9	10	12	393	43.7	7.96
NP_001017797.1	cold inducible RNA binding protein [Danio rerio]	139.38	25.95	2	3	3	4	185	18.4	8.81
XP_009296783.1	PREDICTED: septin-2 isoform X2 [Danio rerio]	139.27	14.89	2	2	4	4	356	40.9	6.1
NP_958457.2	phosphoglycerate mutase 1b [Danio rerio]	138.1	37.01	1	2	6	9	254	28.8	6.65
XP_005158970.1	PREDICTED: synaptotagmin binding, cytoplasmic RNA interacting protein, like isoform X2 [Danio rerio]	137.59	16.92	3	2	8	13	461	52.1	9.26
NP_001025233.1	apolipoprotein Bb, tandem duplicate 1 precursor [Danio rerio]	137	3.86	2	9	12	13	3730	412.3	5.24
NP_997974.2	glycogen phosphorylase, brain form [Danio rerio]	136.11	8.9	1	1	7	8	843	97.4	6.55
NP_001002443.1	red-sensitive opsin-2 [Danio rerio]	135.76	9.83	2	3	3	7	356	39.5	8.07
NP_571875.1	eukaryotic translation initiation factor 2 subunit 1 [Danio rerio]	135.5	16.19	1	1	7	8	315	36.1	5.03
NP_956151.1	heat shock protein 4b [Danio rerio]	134.34	9.76	1	3	7	7	840	94.7	5.16
XP_005172181.1	PREDICTED: guanine nucleotide-binding protein G(s) subunit alpha isoform X2 [Danio rerio]	134.21	7.12	9	1	2	3	379	44.4	7.62
NP_001003427.1	proteasome subunit alpha type-1 [Danio rerio]	133.92	24.81	1	7	7	8	262	29.2	6.68
NP_571321.1	L-lactate dehydrogenase A chain [Danio rerio]	133.87	13.21	1	2	5	6	333	36.2	7.3
NP_001139076.1	importin-5 [Danio rerio]	133.72	5.85	2	3	4	5	1077	121	4.92
NP_001002866.1	60S ribosomal protein L14 [Danio rerio]	133.57	37.41	1	5	5	5	139	16.2	10.4
NP_955975.1	prohibitin 2a [Danio rerio]	133.23	29.14	1	3	8	8	302	33.3	9.91
XP_001923821.1	PREDICTED: succinyl-CoA ligase [GDP-forming] subunit beta, mitochondrial [Danio rerio]	132.87	12.96	1	5	5	5	432	46.4	5.92
NP_001002106.1	ribosomal protein L5 [Danio rerio]	132.78	30.07	1	2	10	12	296	34	9.69
NP_001099070.1	annexin A2b [Danio rerio]	131.66	6.51	1	2	2	3	338	38.5	7.77
NP_571107.2	internexin neuronal intermediate filament protein, alpha b [Danio rerio]	130.83	15.99	2	7	8	8	469	54.2	5.31
NP_001019612.1	proteasome alpha 2 subunit [Danio rerio]	130.64	17.09	2	2	2	3	234	25.9	6.35
NP_958914.1	dihydrolipoyl dehydrogenase, mitochondrial [Danio rerio]	130.17	24.85	1	9	9	11	507	53.5	7.69
NP_001018481.2	NADH dehydrogenase [ubiquinone] iron-sulfur protein 2, mitochondrial [Danio rerio]	130.05	15.52	1	5	5	8	464	52.7	6.84
NP_956280.1	acidic leucine-rich nuclear phosphoprotein 32 family member A [Danio rerio]	129.8	24.02	4	5	5	6	254	29.1	4.08
NP_001003569.1	acyl-CoA synthetase long-chain family member 1 [Danio rerio]	128.81	11.33	5	5	6	8	697	77.6	7.72
NP_001314871.1	visinin-like 1b [Danio rerio]	128.76	24.08	2	4	4	7	191	22.2	5.05
NP_997923.1	peptidyl-prolyl cis-trans isomerase A [Danio rerio]	128.03	34.76	1	5	5	7	164	17.4	8.59
XP_009302118.1	PREDICTED: ELAV-like protein 4 isoform X4 [Danio rerio]	127.82	14.38	7	1	5	5	438	47.9	9.23
NP_878282.1	transforming growth factor-beta-induced protein ig-h3 precursor [Danio rerio]	127.24	5.02	1	2	2	2	677	74.1	8.1
NP_571745.1	ATPase, Na+/K+ transporting, beta 3b polypeptide [Danio rerio]	126.89	33.09	1	8	8	8	275	31.9	6.68
XP_005163799.1	PREDICTED: interleukin enhancer-binding factor 3 homolog isoform X5 [Danio rerio]	126.29	16.05	10	7	10	10	679	74.9	8.73
NP_001002589.1	proteasome subunit alpha type-6 [Danio rerio]	125.61	17.07	2	3	3	3	246	27.4	6.37
NP_998070.1	zgc:77086 precursor [Danio rerio]	125.36	12.5	1	4	5	5	488	54.6	5.05
NP_956050.1	60S ribosomal protein L5 [Danio rerio]	125.26	25.93	1	1	9	11	297	34.1	9.63
XP_017209179.1	PREDICTED: filamin-A isoform X3 [Danio rerio]	125.23	4.52	16	9	11	11	2523	269	5.83
NP_956296.1	mitochondrial import receptor subunit TOM70 [Danio rerio]	124.94	6.92	1	3	3	3	578	65.1	6.86
NP_991271.1	proteasome subunit alpha type-5 [Danio rerio]	124.91	27.39	1	5	5	6	241	26.4	4.82
NP_956320.1	40S ribosomal protein S14 [Danio rerio]	124.42	17.22	1	3	3	3	151	16.2	9.99
NP_957436.1	ras-related protein Rab-1B [Danio rerio]	124.17	29.35	8	1	5	5	201	22.4	5.73
NP_775341.1	40S ribosomal protein S18 [Danio rerio]	123.81	21.71	1	4	4	5	152	17.7	10.99
XP_005156899.1	PREDICTED: vinculin isoform X2 [Danio rerio]	123.72	10.6	3	2	10	10	1066	116.7	6.25
NP_001006098.1	3-hydroxyacyl-CoA dehydrogenase type-2 [Danio rerio]	123.23	13.46	1	2	2	3	260	27	7.91
XP_009302001.2	PREDICTED: eIF-2-alpha kinase activator GCN1 [Danio rerio]	123.16	2.36	1	2	5	7	2669	292.5	6.74
NP_001006021.1	aminomethyltransferase, mitochondrial [Danio rerio]	122.86	13.2	1	4	4	4	409	44.7	8.75
NP_001007777.1	far upstream element-binding protein 3 [Danio rerio]	122.3	13.46	1	7	7	7	572	62.1	7.53
NP_998806.1	cofilin-1 [Danio rerio]	121.69	30.91	1	4	4	7	165	18.8	7.33
NP_878285.3	staphylococcal nuclease domain-containing protein 1 isoform p100L [Danio rerio]	121.59	13.25	2	8	10	11	913	102.5	7.61
NP_001093210.1	cartilage matrix protein precursor [Danio rerio]	121.25	9	1	3	4	6	489	53.3	7.33
NP_957286.2	sister chromatid cohesion protein PDS5 homolog A [Danio rerio]	121.14	2.5	3	3	3	3	1320	148.9	8.1
NP_956753.1	uncharacterized protein LOC393431 [Danio rerio]	120.63	12.68	2	1	3	3	276	31.6	6.99
NP_955871.2	D-3-phosphoglycerate dehydrogenase [Danio rerio]	120.39	13.26	1	4	5	5	528	55.6	7.34
NP_956989.1	alpha-enolase [Danio rerio]	120.04	17.09	1	2	7	10	433	47.3	4.87
NP_956322.1	60S ribosomal protein L30 [Danio rerio]	119.33	23.08	1	2	2	2	117	13	9.63
NP_955993.2	copine-1 isoform 2 [Danio rerio]	119.27	11.07	5	4	5	6	533	59.2	5.85
NP_957216.1	dynamin-1-like protein [Danio rerio]	119.04	5.35	4	1	3	3	691	77.2	6.6
NP_571638.1	troponin C type 2 (fast) [Danio rerio]	117.96	30	2	3	3	6	160	18.2	4.08
NP_957319.1	phosphoglucomutase-1 [Danio rerio]	117.7	14.62	1	6	6	7	561	61.1	6.11
NP_001003432.1	60S ribosomal protein L18 [Danio rerio]	116.33	18.13	1	2	2	2	182	21	11.82
NP_001007162.1	ras-related protein Rab-1A [Danio rerio]	116.02	29.35	9	1	5	5	201	22.3	5.73
NP_001314700.1	synapsin-2 [Danio rerio]	116.02	6.33	1	3	4	4	695	75.3	9.1
XP_009293166.1	PREDICTED: EH domain-containing protein 3 isoform X1 [Danio rerio]	115.94	17.11	2	2	4	4	374	43	8.97
NP_571849.2	annexin A13 [Danio rerio]	115.8	21.52	3	5	5	6	316	35.3	4.64
NP_001070200.1	40S ribosomal protein S16 [Danio rerio]	115.56	30.14	1	4	5	6	146	16.3	10.14
NP_001032791.3	importin subunit beta-1 [Danio rerio]	114.86	4.45	1	3	3	4	876	97.4	4.77
NP_957086.1	arrestin-C [Danio rerio]	114.68	5.8	2	2	3	5	362	40.3	6.15
XP_009291359.1	PREDICTED: polyadenylate-binding protein 4 isoform X1 [Danio rerio]	112.84	7.75	2	1	4	4	632	70.1	9.5
NP_001019590.1	2-oxoisovalerate dehydrogenase subunit alpha, mitochondrial [Danio rerio]	112.62	23.54	1	6	7	7	446	50.7	6.86
NP_001070028.1	fascin [Danio rerio]	112.35	14.26	4	6	6	6	491	54.6	6.62
XP_009295785.1	PREDICTED: far upstream element-binding protein 1 isoform X4 [Danio rerio]	112.08	9.15	6	4	5	7	612	63.7	8.51
XP_001922072.1	PREDICTED: mitochondrial glutamate carrier 1-like [Danio rerio]	112.06	19.75	6	6	6	6	314	33.8	9.52
NP_001002082.1	translocon-associated protein subunit delta precursor [Danio rerio]	111.44	17.86	1	2	2	2	168	18.2	5.48
NP_001082966.1	acyl-CoA dehydrogenase, short/branched chain [Danio rerio]	111.22	16.11	1	2	2	3	149	16.2	5.49
XP_009296820.1	PREDICTED: ras-related protein Rab-3A isoform X1 [Danio rerio]	110.96	20	1	1	4	4	220	25.1	5.14
NP_999881.1	heat shock protein 4a [Danio rerio]	110.92	7.2	1	1	5	5	833	93.3	5.25
XP_005163928.1	PREDICTED: 40S ribosomal protein S2 isoform X1 [Danio rerio]	109.84	35	1	9	10	10	280	30.3	10.2
NP_570987.2	catalase [Danio rerio]	109.54	17.3	1	6	7	7	526	59.7	8.07
XP_005165379.1	PREDICTED: spectrin beta chain, brain 1 isoform X5 [Danio rerio]	108.5	4.13	7	6	10	10	2206	253.5	5.3
NP_957046.1	40S ribosomal protein S7 [Danio rerio]	108.49	31.44	1	5	6	6	194	22.2	10.1
NP_001007453.1	uncharacterized protein LOC492811 [Danio rerio]	108.34	14.34	23	1	4	5	279	30.7	6.42
NP_001008651.1	prostaglandin reductase 1 [Danio rerio]	108.08	14.59	3	4	4	5	329	35.8	6.64
NP_001161041.1	nectin-1 [Danio rerio]	108.07	2.96	1	1	1	1	541	60.1	7.9
NP_001077015.1	delta-1-pyrroline-5-carboxylate synthase [Danio rerio]	107.64	10.23	3	6	8	9	782	85.3	7.08
NP_957257.1	fumarate hydratase, mitochondrial precursor [Danio rerio]	107.61	15.72	3	5	8	9	509	54.8	8.9
NP_958884.1	TAR DNA-binding protein 43 [Danio rerio]	107.15	13.35	1	3	5	7	412	44.4	6.02
NP_001003746.1	acetyl-CoA acetyltransferase, mitochondrial precursor [Danio rerio]	107.06	23.81	1	6	7	9	420	44.3	8.85
NP_001013489.2	peroxiredoxin-1 [Danio rerio]	106.87	20.6	1	2	4	5	199	22	6.55
NP_999865.1	obg-like ATPase 1 isoform 1 [Danio rerio]	106.55	8.84	2	3	3	3	396	44.9	7.74
NP_001002566.1	ras-related protein Rab-10 [Danio rerio]	106.51	16.92	7	2	3	4	201	22.6	8.37
XP_009289356.1	PREDICTED: cytoplasmic FMR1-interacting protein 2 isoform X2 [Danio rerio]	106.39	5.12	5	5	6	6	1251	145.4	6.96
NP_001007769.1	phenylalanine--tRNA ligase beta subunit [Danio rerio]	106.17	6.78	1	3	3	4	590	66.1	5.17
NP_001020642.1	farnesyl pyrophosphate synthase [Danio rerio]	105.89	8.15	1	2	2	2	356	40.8	5.81
NP_922915.2	protein disulfide-isomerase A6 precursor [Danio rerio]	105.8	15.68	1	4	4	5	440	48	5.35
NP_001070088.1	uncharacterized protein LOC767682 [Danio rerio]	105.41	4.69	1	2	2	3	512	55.5	7.77
NP_571203.1	apolipoprotein A-I precursor [Danio rerio]	105.38	29.01	1	7	7	9	262	30.2	5.11
NP_001157270.1	isoleucine--tRNA ligase, mitochondrial [Danio rerio]	105.12	2.95	1	2	2	2	983	109.8	6.68
NP_955981.1	transaldolase [Danio rerio]	104.94	13.95	1	4	5	5	337	37.9	6.21
XP_002662361.1	PREDICTED: nodal modulator 1 [Danio rerio]	104.67	3.81	1	3	3	3	1208	132.4	5.29
NP_001074063.2	protein phosphatase 3, catalytic subunit, gamma isoform [Danio rerio]	104.49	8.1	10	3	4	4	506	57.5	6.16
NP_997810.2	heterogeneous nuclear ribonucleoprotein A0 [Danio rerio]	103.82	17.38	1	5	6	8	305	32	8.5
NP_001315435.1	lysine--tRNA ligase isoform 2 [Danio rerio]	103.39	9.36	2	5	5	7	577	66.1	6.34
XP_009298228.1	PREDICTED: putative adenosylhomocysteinase 3 isoform X1 [Danio rerio]	103.15	12.04	4	4	6	7	490	54.7	7.62
XP_005168832.1	PREDICTED: immunoglobulin-like and fibronectin type III domain-containing protein 1 [Danio rerio]	102.76	5.24	4	5	6	6	1355	152.3	6.19
NP_001002013.1	coatomer subunit beta [Danio rerio]	102.57	1.78	1	2	2	3	953	107	6.06
NP_571789.2	C-terminal binding protein 1 [Danio rerio]	102.55	21.16	2	3	8	10	449	48.4	6.95
NP_957393.1	heterogeneous nuclear ribonucleoprotein L [Danio rerio]	102.39	13.06	1	4	6	8	536	59.1	6.6
NP_001004529.1	enoyl-CoA hydratase, mitochondrial [Danio rerio]	101.79	14.78	1	3	3	5	291	31.2	8.56
NP_001003470.1	cAMP-dependent protein kinase catalytic subunit alpha [Danio rerio]	101.51	11.4	5	3	3	4	351	40.8	8.66
XP_017213036.1	PREDICTED: dynamin-1-like protein isoform X3 [Danio rerio]	101.42	6.58	3	1	3	3	562	63.2	6.73
NP_001136064.1	leucine-rich PPR motif-containing protein, mitochondrial [Danio rerio]	101.33	4.32	1	5	6	7	1436	160.7	6.39
NP_958918.1	eukaryotic initiation factor 4A-I [Danio rerio]	100.76	20.2	3	2	6	7	406	46.1	5.33
NP_571947.1	vimentin [Danio rerio]	100.76	15.6	1	2	8	9	455	52.5	5.19
XP_005169222.1	PREDICTED: solute carrier family 1 (glial high affinity glutamate transporter), member 3b isoform X1 [Danio rerio]	100.71	4.84	2	2	2	2	537	59.2	7.81
NP_571744.1	ATPase, Na+/K+ transporting, beta 2a polypeptide [Danio rerio]	100.7	11.58	1	3	3	3	285	32.8	5.83
NP_956083.1	26S proteasome non-ATPase regulatory subunit 7 [Danio rerio]	100.7	9.48	1	3	3	3	327	37.2	6.48
NP_001315501.1	solute carrier family 25 (mitochondrial carrier; phosphate carrier), member 3a [Danio rerio]	100.67	7.89	2	1	3	4	355	39.9	8.69
NP_957146.1	40S ribosomal protein S9 [Danio rerio]	100.66	34.54	1	7	9	9	194	22.5	10.51
NP_001002577.2	succinyl-CoA ligase [ADP/GDP-forming] subunit alpha, mitochondrial [Danio rerio]	100.4	20.68	1	3	3	4	324	34.2	9.25
NP_955872.1	NADH dehydrogenase [ubiquinone] 1 alpha subcomplex subunit 10, mitochondrial [Danio rerio]	100.28	18.87	1	6	6	6	355	40.3	7.2
NP_956213.2	AP-2 complex subunit beta [Danio rerio]	100.26	8.62	1	3	8	10	951	105.6	5.35
NP_001038254.1	neuro-oncological ventral antigen 1 [Danio rerio]	100.18	14.34	4	5	5	5	495	50.8	7.9
XP_005163758.1	PREDICTED: myosin-9 isoform X2 [Danio rerio]	100.01	4.55	19	4	9	12	1691	196.7	5.55
NP_775371.1	nascent polypeptide-associated complex subunit alpha isoform 2 [Danio rerio]	99.43	13.02	3	2	2	3	215	23.4	4.56
NP_998331.1	proteasome subunit alpha type-7-like [Danio rerio]	98.99	19.12	1	4	4	5	251	28.1	8.84
XP_009289526.1	PREDICTED: EH-domain containing 1a isoform X1 [Danio rerio]	98.87	8.63	1	1	3	3	533	60.2	6.74
XP_687419.5	PREDICTED: clathrin coat assembly protein AP180 isoform X8 [Danio rerio]	98.81	9.72	16	3	5	7	545	57.3	6.11
XP_005159893.1	PREDICTED: calcium/calmodulin-dependent protein kinase type II delta 2 chain isoform X10 [Danio rerio]	98.46	13.21	12	3	7	7	492	55.8	7.2
NP_001003737.1	uncharacterized protein LOC445282 precursor [Danio rerio]	98.44	8.65	2	2	2	2	266	28.8	8.1
XP_009290772.1	PREDICTED: clathrin coat assembly protein AP180 isoform X5 [Danio rerio]	98.42	8.07	13	1	5	7	632	66.1	4.83
NP_571479.2	proliferating cell nuclear antigen [Danio rerio]	98.23	12.31	1	2	2	2	260	28.6	4.67
NP_997949.1	60S ribosomal protein L13a [Danio rerio]	98.1	22.44	1	6	6	8	205	23.7	10.86
NP_001071254.1	periostin isoform 1 precursor [Danio rerio]	97.95	8.33	6	5	6	8	756	82.9	7.83
NP_956940.2	N-alpha-acetyltransferase 15, NatA auxiliary subunit [Danio rerio]	97.85	3.81	1	3	3	3	867	100.9	7.69
NP_957325.1	stomatin-like protein 2, mitochondrial [Danio rerio]	97.84	5.92	1	2	2	3	355	39.2	7.53
NP_997841.1	glutathione S-transferase mu, tandem duplicate 1 [Danio rerio]	97.27	28.31	3	6	6	6	219	26	5.77
NP_001025318.1	elongation factor 1-delta isoform 2 [Danio rerio]	96.75	11.68	9	2	2	3	274	30.3	4.79
XP_005166831.1	PREDICTED: aldehyde dehydrogenase family 9 member A1-A isoform X1 [Danio rerio]	95.97	17.91	2	6	8	8	508	55.2	6.55
NP_999985.1	adenylosuccinate synthetase isozyme 1 [Danio rerio]	95.71	6.36	1	1	2	3	456	50.3	8.48
NP_001304099.1	ornithine aminotransferase, mitochondrial [Danio rerio]	95.69	11.71	2	3	3	3	444	48.7	7.03
NP_001258322.1	calcium/calmodulin-dependent protein kinase type II subunit beta [Danio rerio]	95.14	16.2	38	1	7	8	531	59.2	7.37
NP_001005965.2	crystallin, beta A1, like 2 [Danio rerio]	95.03	8.74	1	1	2	4	206	23.9	6.2
NP_998357.1	phosphoenolpyruvate carboxykinase [GTP], mitochondrial [Danio rerio]	94.83	4.87	1	3	3	4	636	69.7	8.44
NP_997922.2	tyrosine 3-monooxygenase/tryptophan 5-monooxygenase activation protein, zeta polypeptide [Danio rerio]	94.49	23.36	1	2	6	10	244	27.9	4.86
XP_009292187.2	PREDICTED: collagen alpha-1(XIV) chain, partial [Danio rerio]	94.39	5.79	1	3	5	5	1329	140.7	5.54
XP_001338181.2	PREDICTED: 2-oxoglutarate dehydrogenase, mitochondrial [Danio rerio]	93.89	6.06	2	1	6	8	1023	115.7	6.81
NP_955831.1	multifunctional protein ADE2 [Danio rerio]	93.82	10.82	1	4	4	4	425	47	7.3
NP_001296454.1	probable ATP-dependent RNA helicase DDX5 isoform 2 [Danio rerio]	93.53	9.48	4	4	4	4	496	56.6	9.16
XP_005159770.1	PREDICTED: collagen alpha-2(I) chain isoform X1 [Danio rerio]	93.5	3.79	2	3	4	4	1319	124.1	9.28
NP_942099.1	bisphosphoglycerate mutase 1a [Danio rerio]	93.12	27.56	1	1	5	7	254	28.9	6.65
NP_955825.1	glycine amidinotransferase, mitochondrial [Danio rerio]	92.96	16.59	1	6	6	6	422	48	7.93
NP_001008538.1	glycogen phosphorylase, liver form [Danio rerio]	92.93	7.86	1	1	4	4	967	111.5	5.73
NP_998609.2	derlin-1 [Danio rerio]	92.92	8.81	1	1	1	1	261	29.4	9.16
NP_957432.2	thioredoxin-like protein 1 [Danio rerio]	92.83	12.46	1	3	3	3	289	32	4.94
NP_998436.1	heterogeneous nuclear ribonucleoprotein U-like protein 1 [Danio rerio]	92.82	6.12	1	2	4	4	784	89	5.52
NP_999920.2	ubiquitin carboxyl-terminal hydrolase 5 [Danio rerio]	92.55	12.83	2	7	8	8	834	92.7	5.03
NP_958895.1	dihydrolipoyllysine-residue succinyltransferase component of 2-oxoglutarate dehydrogenase complex, mitochondrial [Danio rerio]	92.39	8.95	1	4	4	4	458	48.7	8.81
NP_956263.1	malate dehydrogenase 1Ab, cytoplasmic [Danio rerio]	92.12	16.82	1	1	6	6	333	36.2	6.43
NP_957242.1	26S proteasome non-ATPase regulatory subunit 13 [Danio rerio]	91.87	25.4	1	9	9	9	378	43.1	5.88
NP_956317.1	uncharacterized protein LOC336637 [Danio rerio]	91.83	14.81	1	1	1	1	108	12	4.91
NP_001122002.1	AP-1 complex subunit beta-1 [Danio rerio]	91.73	7.6	7	2	7	10	947	104.2	5.2
NP_001275581.1	bifunctional glutamate/proline--tRNA ligase [Danio rerio]	91.49	4.28	2	5	6	6	1683	186.5	8.43
XP_009306068.1	PREDICTED: O-linked N-acetylglucosamine transferase isoform X1 [Danio rerio]	91.31	6.32	8	3	5	5	886	98.5	6.62
NP_001019577.1	peroxiredoxin-5, mitochondrial [Danio rerio]	91.16	11.73	1	1	1	1	162	17.1	5.53
XP_005159942.1	PREDICTED: programmed cell death 4a isoform X1 [Danio rerio]	91.06	6.42	2	2	2	3	467	52	5.47
NP_998664.1	actin-related protein 2-A [Danio rerio]	90.95	13.45	2	3	4	5	394	44.6	6.74
NP_001001941.2	coatomer subunit alpha [Danio rerio]	90.68	5.47	1	6	6	6	1224	138	7.59
NP_957119.2	recoverin-like [Danio rerio]	90.23	14.14	1	2	2	3	191	21.9	4.91
NP_001296456.1	branched-chain-amino-acid aminotransferase, mitochondrial isoform 2 [Danio rerio]	89.89	16.88	5	5	5	6	391	43.5	8.31
NP_001002139.1	60S ribosomal protein L11 [Danio rerio]	89.82	25.84	1	4	6	6	178	20.4	9.86
NP_955863.1	eukaryotic translation initiation factor 2, subunit 1 alpha [Danio rerio]	89.79	16.19	1	1	7	8	315	36.2	5.03
NP_957264.1	RAB5A, member RAS oncogene family, b [Danio rerio]	89.55	15.28	3	1	2	2	216	23.5	8.13
XP_009299911.1	PREDICTED: lysosome membrane protein 2 [Danio rerio]	89.38	6.88	1	3	3	3	523	58.4	7.55
NP_001167456.1	alpha-aminoadipic semialdehyde synthase, mitochondrial [Danio rerio]	89.26	7.27	1	4	5	5	935	104.1	6.65
XP_005156969.1	PREDICTED: calcium/calmodulin-dependent protein kinase type II subunit gamma isoform X24 [Danio rerio]	89.23	21.13	75	3	9	10	478	54.2	7.25
XP_005170513.1	PREDICTED: heterogeneous nuclear ribonucleoprotein M isoform X3 [Danio rerio]	89.17	10.59	4	4	5	5	614	62.7	8.95
NP_945330.1	kelch-like protein 41b [Danio rerio]	88.97	10.41	1	3	5	5	605	68.6	5.19
NP_571448.2	glial fibrillary acidic protein [Danio rerio]	88.73	13.29	2	3	8	10	444	51.2	5.44
NP_001307335.1	ras-related C3 botulinum toxin substrate 3 (rho family, small GTP binding protein Rac3) [Danio rerio]	88.61	27.08	8	4	5	7	192	21.4	8.34
NP_571743.3	ATPase, Na+/K+ transporting, beta 1a polypeptide [Danio rerio]	87.9	17.32	1	4	4	5	306	35.2	7.56
XP_005165630.1	PREDICTED: symplekin isoform X2 [Danio rerio]	87.85	2.73	2	1	3	3	1247	139.6	5.6
XP_005167376.1	PREDICTED: heterogeneous nuclear ribonucleoprotein K isoform X2 [Danio rerio]	87.36	11.51	2	2	4	4	417	46.2	8.54
NP_957245.2	isocitrate dehydrogenase [NAD] subunit alpha, mitochondrial [Danio rerio]	87.07	14.79	2	6	6	6	365	40	7.39
NP_001313450.1	ras-related protein Rab-1A [Danio rerio]	86.96	16.42	8	1	3	3	201	22.3	6.57
NP_956956.1	nuclear pore complex protein Nup160 [Danio rerio]	86.82	3.49	1	2	3	3	1203	135	5.24
NP_998482.1	uncharacterized protein LOC406277 [Danio rerio]	86.79	13.78	2	4	4	5	341	38.2	9.28
NP_001315202.1	matrilin 3a isoform 2 precursor [Danio rerio]	86.07	15.59	2	3	3	3	295	32.8	7.66
NP_001013478.3	thioredoxin-dependent peroxide reductase, mitochondrial [Danio rerio]	85.73	16.4	1	3	4	6	250	26.8	8.63
NP_956323.1	60S acidic ribosomal protein P1 [Danio rerio]	85.6	14.16	1	1	1	2	113	11.5	4.26
NP_958858.1	exportin-2 [Danio rerio]	85.54	2.57	1	1	2	2	971	110	5.52
XP_009296919.1	PREDICTED: ATP-dependent RNA helicase A isoform X2 [Danio rerio]	85.4	4.05	3	4	4	4	1062	117	7.8
NP_775384.1	laminin subunit gamma-1 precursor [Danio rerio]	84.81	0.88	1	1	1	1	1593	176.1	5.63
NP_957372.1	eukaryotic initiation factor 4A-III [Danio rerio]	84.73	11.08	1	5	5	6	406	46.4	6.71
XP_002661418.2	PREDICTED: mitochondrial 10-formyltetrahydrofolate dehydrogenase [Danio rerio]	84.57	7.15	1	5	6	6	923	101.5	6.34
NP_001265728.1	laminin subunit alpha-2 precursor [Danio rerio]	84.52	1.62	1	1	4	4	3078	337.9	6.44
NP_001015058.1	hemoglobin beta embryonic-3 [Danio rerio]	84.3	27.21	1	4	4	4	147	16.6	8.44
NP_001002746.1	propionyl-CoA carboxylase alpha chain, mitochondrial [Danio rerio]	84.11	8.46	2	6	7	9	709	77.8	7.21
NP_001017755.1	NADH dehydrogenase [ubiquinone] iron-sulfur protein 3, mitochondrial [Danio rerio]	84.03	18.43	1	3	3	3	255	29.4	6.32
XP_005157248.1	PREDICTED: MICOS complex subunit MIC60 isoform X1 [Danio rerio]	83.55	15.79	2	6	9	9	722	79.8	5.55
NP_001003534.1	major intrinsic protein of lens fiber a [Danio rerio]	83.54	8.75	1	2	2	2	263	28.8	9
NP_957413.1	endophilin-B2 [Danio rerio]	83.36	4.02	10	1	1	1	373	41.5	6.1
NP_001002131.1	26S proteasome non-ATPase regulatory subunit 8 [Danio rerio]	83.26	14.98	1	3	3	3	267	31	6.93
XP_005167741.1	PREDICTED: 60S ribosomal protein L8 isoform X1 [Danio rerio]	83.24	18.29	1	6	6	7	257	28	10.89
XP_002664470.2	PREDICTED: protein ATP1B4 [Danio rerio]	82.9	13.26	1	4	4	5	347	39.2	7.44
NP_998181.1	thioredoxin domain-containing protein 5 [Danio rerio]	82.79	21.41	2	5	6	6	327	37.3	5.49
NP_001032470.1	cytochrome c-1 [Danio rerio]	81.83	19.54	1	4	4	6	307	33.7	8.35
NP_998327.1	alanine-glyoxylate aminotransferase b [Danio rerio]	81.77	12.77	1	4	4	4	423	46.2	8.78
NP_001107097.1	heat shock protein 75 kDa, mitochondrial [Danio rerio]	81.73	5.7	1	2	4	5	719	82.1	7.01
NP_998304.1	NADH dehydrogenase [ubiquinone] iron-sulfur protein 8, mitochondrial [Danio rerio]	81.68	11.43	1	2	2	3	210	23.7	5.97
XP_005166723.1	PREDICTED: 60S ribosomal protein L13 isoform X1 [Danio rerio]	81.53	28.91	1	7	7	7	211	24.3	11.6
NP_957511.2	nucleolar protein 56 isoform 1 [Danio rerio]	80.8	9.67	2	4	4	5	548	60.6	8.62
NP_001018589.1	prolyl endopeptidase [Danio rerio]	80.62	3.95	1	3	3	3	709	80.3	5.25
XP_009295108.1	PREDICTED: TAR DNA-binding protein 43 isoform X2 [Danio rerio]	80.54	15.84	3	2	5	6	303	34.3	6.06
NP_694482.1	alpha-crystallin A chain [Danio rerio]	80.39	18.5	1	3	3	3	173	19.7	6.29
NP_998302.1	rho-related GTP-binding protein RhoA-A [Danio rerio]	80.2	23.32	4	5	5	6	193	21.9	6.1
NP_705953.1	triosephosphate isomerase A [Danio rerio]	80.12	19.76	1	1	4	5	248	26.9	5.1
NP_956483.1	NADH-cytochrome b5 reductase 1 [Danio rerio]	79.87	11.84	1	2	4	4	304	34.1	7.87
NP_944594.1	xaa-Pro dipeptidase [Danio rerio]	79.85	5.85	1	2	2	2	496	55.2	6.37
NP_001278276.1	wu:fc46h12 precursor [Danio rerio]	79.43	21.34	1	3	3	4	164	18.5	6.51
NP_956310.1	eukaryotic translation initiation factor 3 subunit D [Danio rerio]	79.01	3.08	1	1	2	2	552	64	6.43
XP_005173151.1	PREDICTED: GTP-binding nuclear protein Ran isoform X1 [Danio rerio]	78.99	34.42	1	8	8	8	215	24.4	7.09
NP_001009560.1	talin-1 [Danio rerio]	78.7	2.21	3	4	5	6	2538	270.5	6.2
NP_998547.1	splicing factor, arginine/serine-rich 2 [Danio rerio]	78.5	6.67	2	1	2	2	225	26.2	11.84
XP_009295330.1	PREDICTED: aldehyde dehydrogenase family 9 member A1-B isoform X1 [Danio rerio]	78.32	6.31	3	1	3	3	539	59	6.57
XP_002666728.1	PREDICTED: glycogen debranching enzyme [Danio rerio]	78.29	4.62	1	1	4	4	996	111.9	6.27
NP_001034927.1	neurofilament, light polypeptide b [Danio rerio]	78.19	6.74	1	2	3	3	579	65.3	4.51
XP_005159705.1	PREDICTED: adenylate kinase 2, mitochondrial isoform X1 [Danio rerio]	77.8	19.57	2	3	4	4	235	25.8	5.83
NP_001005960.1	ATP synthase F(0) complex subunit B1, mitochondrial [Danio rerio]	77.73	23.02	1	5	6	6	252	28.2	9.14
NP_001070935.1	ATPase, Ca++ transporting, plasma membrane 4 [Danio rerio]	77.39	12.66	1	3	4	4	316	34.4	5.01
NP_997806.1	proliferation-associated 2G4-like [Danio rerio]	77.37	12.44	1	2	5	5	394	43.4	7.28
NP_957355.1	60S ribosomal protein L28 [Danio rerio]	77.33	43.48	1	6	6	7	138	15.6	12.12
NP_956810.1	uncharacterized protein LOC393488 [Danio rerio]	77.29	25.27	10	3	4	4	186	20.9	4.92
NP_991255.1	secretory carrier-associated membrane protein 1 [Danio rerio]	77.16	13.61	1	2	3	5	338	37.6	6.9
NP_958867.1	coatomer subunit delta [Danio rerio]	77.09	7.66	2	3	4	4	509	56.7	5.88
NP_777285.1	ruvB-like 2 [Danio rerio]	77.02	7.56	1	3	3	3	463	51.2	5.53
XP_005173080.3	PREDICTED: epoxide hydrolase 1 [Danio rerio]	77.01	5.41	1	1	1	1	259	29.6	7.09
NP_957510.1	40S ribosomal protein S24 isoform 2 [Danio rerio]	76.97	21.9	4	2	2	3	105	12.2	9.99
NP_957333.1	WD repeat-containing protein 1 [Danio rerio]	76.94	18.81	2	8	10	12	606	66.5	7.09
NP_571252.1	junction plakoglobin a [Danio rerio]	76.92	5.35	1	3	4	5	729	80	6.33
NP_001002326.1	plastin-3 [Danio rerio]	76.6	7.18	2	4	4	4	627	70.1	6.34
NP_001032465.2	alpha-N-acetylgalactosaminidase precursor [Danio rerio]	76.55	10.07	1	3	3	3	437	49.3	5.26
NP_957186.1	endoplasmic reticulum resident protein 44 [Danio rerio]	76.53	5.15	1	2	2	2	408	47	5.34
XP_017207166.1	PREDICTED: heat shock 70 kDa protein 12A isoform X3 [Danio rerio]	76.5	4.67	4	2	2	3	642	71.7	7.02
NP_999854.1	structural maintenance of chromosomes protein 3 [Danio rerio]	76.38	5.35	1	5	6	6	1216	141.4	6.79
XP_005165663.1	PREDICTED: annexin A1c isoform X1 [Danio rerio]	76.12	11.73	2	3	3	3	341	37.6	5.54
NP_001103176.1	calpain, small subunit 1 b [Danio rerio]	76.03	7.51	2	1	1	1	213	24.3	5.22
NP_001017711.2	G protein-coupled receptor kinase 1 b [Danio rerio]	75.79	6.44	1	1	3	3	559	63.6	6.64
NP_571591.1	parvalbumin-2 [Danio rerio]	75.79	30.28	2	2	3	3	109	11.6	4.68
XP_009289579.1	PREDICTED: serine/threonine-protein phosphatase 2A 55 kDa regulatory subunit B beta isoform [Danio rerio]	75.61	8.66	7	1	3	3	439	50.9	6.2
XP_009295221.1	PREDICTED: basement membrane-specific heparan sulfate proteoglycan core protein isoform X6 [Danio rerio]	75.46	1.89	6	4	5	5	3554	386.8	5.99
NP_001153314.2	collagen type XXVIII alpha 1 a precursor [Danio rerio]	75.42	4.3	1	5	5	7	1208	125	6.48
NP_991217.1	uncharacterized protein LOC402952 [Danio rerio]	74.68	17.52	1	3	6	6	331	37.2	9.2
NP_001268650.1	heterogeneous nuclear ribonucleoprotein A0, like [Danio rerio]	74.64	8.61	1	2	2	2	302	32	7.78
XP_017208297.1	PREDICTED: calpastatin isoform X26 [Danio rerio]	74.45	3.02	24	1	1	1	696	73.2	6.11
NP_958868.1	eukaryotic peptide chain release factor subunit 1 [Danio rerio]	74.44	5.2	2	2	2	2	442	49.6	5.62
XP_001921966.4	PREDICTED: uncharacterized protein si:ch211-93f2.1 [Danio rerio]	74.42	4.84	1	4	5	5	1611	177.4	5.33
NP_999862.1	proteasome subunit alpha type-4 [Danio rerio]	74.41	16.09	1	3	3	3	261	29.3	7.71
NP_956853.1	S-arrestin [Danio rerio]	74.4	8.42	1	3	3	3	392	44	6.18
NP_991103.2	histone-lysine N-methyltransferase SMYD1 [Danio rerio]	74.28	14.64	1	5	5	5	485	54.5	7.4
NP_001008579.1	muscle-related coiled-coil protein [Danio rerio]	74.21	11.64	1	2	3	5	318	35	7.28
NP_001077042.1	26S proteasome non-ATPase regulatory subunit 14 [Danio rerio]	74.17	14.84	1	3	3	4	310	34.6	6.4
NP_001002355.1	thimet oligopeptidase [Danio rerio]	73.94	6.56	2	4	4	4	686	77.9	5.74
NP_059334.1	cytochrome c oxidase subunit II (mitochondrion) [Danio rerio] - [COX2_15414]	73.92	11.74	1	2	2	3	230	26	4.72
NP_958475.1	nucleosome assembly protein 1-like 1 [Danio rerio]	73.92	7.53	3	2	2	3	385	44.4	4.5
NP_001012498.1	betaine--homocysteine S-methyltransferase 1 [Danio rerio]	73.44	8	1	3	3	5	400	44	7.05
NP_857636.1	troponin T, fast skeletal muscle isoform 2 [Danio rerio]	73.42	13.79	2	3	3	3	232	27.8	9.44
NP_997767.1	activator of 90 kDa heat shock protein ATPase homolog 1 [Danio rerio]	73.16	3.85	1	1	1	1	338	38	5.41
XP_009297977.1	PREDICTED: ATP synthase subunit d, mitochondrial isoform X1 [Danio rerio]	73	22.36	1	3	3	3	161	18.2	8.25
NP_957005.1	calbindin 2 [Danio rerio]	72.89	15.61	1	3	4	5	269	30.9	5.15
XP_005169750.1	PREDICTED: heterogeneous nuclear ribonucleoprotein L2 isoform X2 [Danio rerio]	72.87	19.24	5	4	9	10	499	55.1	7.05
NP_001002058.1	SUMO-activating enzyme subunit 1 [Danio rerio]	72.77	12.36	1	5	5	5	348	39.1	5.16
NP_001003882.1	serine--tRNA ligase, cytoplasmic [Danio rerio]	72.56	13.4	1	5	5	5	515	58.7	6.01
NP_001070793.1	calcium uniporter protein, mitochondrial [Danio rerio]	72.54	2.93	1	1	1	1	376	42.8	8.92
NP_957507.1	glutamine--tRNA ligase [Danio rerio]	72.1	4.58	1	2	2	2	437	49.4	8.16
XP_017206799.1	PREDICTED: guanine nucleotide-binding protein subunit beta-4 [Danio rerio]	71.9	11.18	23	1	4	4	340	37.3	6.34
NP_001277022.1	eukaryotic translation initiation factor 3 subunit B [Danio rerio]	71.19	6.02	1	3	4	4	681	79.6	5.5
XP_001922486.4	PREDICTED: transmembrane and TPR repeat-containing protein 3 [Danio rerio]	71.12	1.39	1	1	1	1	932	105.4	7.91
NP_956268.1	cytochrome c oxidase subunit VIIa polypeptide 3 [Danio rerio]	71.05	13.91	1	1	1	1	115	12.6	9.88
NP_998167.1	rRNA 2'-O-methyltransferase fibrillarin [Danio rerio]	70.88	15.14	1	3	5	5	317	33.6	10.2
XP_005165317.1	PREDICTED: ATPase, Na+/K+ transporting, beta 2b polypeptide isoform X1 [Danio rerio]	70.79	9.54	2	3	3	3	283	32.8	8.1
NP_861424.1	annexin A1b [Danio rerio]	70.65	4.68	1	1	1	1	342	37.4	6.55
NP_956585.1	26S proteasome non-ATPase regulatory subunit 6 [Danio rerio]	70.43	10.62	1	3	4	4	386	45.3	6.73
NP_001002157.1	isocitrate dehydrogenase [NAD] subunit beta, mitochondrial [Danio rerio]	70.29	8.9	2	2	2	2	382	41.8	8.25
XP_017209589.1	PREDICTED: 26S proteasome non-ATPase regulatory subunit 11A isoform X1 [Danio rerio]	69.66	8.79	1	1	4	4	421	47.3	6
NP_998231.1	hexokinase-2 [Danio rerio]	68.93	4.03	1	1	3	3	919	102.1	6.23
NP_001123295.1	proteasome subunit beta type-3 [Danio rerio]	68.82	16.59	1	2	2	2	205	23.1	5.47
NP_956887.2	serine/arginine-rich splicing factor 1B [Danio rerio]	68.74	19.59	3	5	5	5	245	27.5	10.29
XP_005159649.1	PREDICTED: histone deacetylase 1 isoform X1 [Danio rerio]	68.56	11.57	2	5	5	6	484	55.1	5.76
NP_001001593.1	60S ribosomal protein L23a [Danio rerio]	68.25	8.39	1	1	1	1	155	17.6	10.39
NP_956808.1	galectin-1 [Danio rerio]	68.24	12.61	3	1	1	3	119	13.3	6.87
NP_001116258.1	threonine--tRNA ligase, cytoplasmic isoform 1 [Danio rerio]	68.05	11.42	2	7	8	8	718	82.8	7.01
NP_957012.1	calretinin [Danio rerio]	67.86	24.72	1	4	6	6	271	31.1	5.12
NP_956841.1	transcriptional activator protein Pur-beta [Danio rerio]	67.35	21.89	2	6	8	8	297	32.6	5.67
NP_957041.1	NADH dehydrogenase [ubiquinone] flavoprotein 2, mitochondrial [Danio rerio]	67.16	9.84	1	2	2	2	244	26.6	5.63
NP_956210.1	protein phosphatase 1, catalytic subunit, beta isoform, like [Danio rerio]	67.01	13.17	1	2	3	3	281	32	6.54
XP_009295651.1	PREDICTED: ribosomal protein S6 kinase alpha-3 isoform X3 [Danio rerio]	67	2.28	4	1	1	2	703	79.2	8
NP_997876.2	eukaryotic translation initiation factor 2 subunit 3 [Danio rerio]	66.61	10.59	1	3	3	3	472	51.2	8
NP_001071079.1	aspartate--tRNA ligase, cytoplasmic [Danio rerio]	66.52	4.71	1	1	2	2	531	60.5	6.57
NP_571056.2	nuclear pore complex protein Nup93 [Danio rerio]	66.48	6.22	3	3	5	5	820	93.1	5.77
NP_001186938.1	eukaryotic translation initiation factor 3 subunit F [Danio rerio]	66.39	7.33	1	2	2	2	273	30	5.6
XP_009290808.1	PREDICTED: glycerol-3-phosphate dehydrogenase 1-like protein isoform X1 [Danio rerio]	66.15	7.41	1	1	2	3	351	38.3	5.62
NP_001025413.2	synaptophysin b [Danio rerio]	66.12	13.13	1	3	4	4	297	32.8	4.59
NP_571227.1	proteasome subunit beta type-6 [Danio rerio]	66.08	9.42	1	2	2	2	223	24.1	5.24
NP_998155.1	eukaryotic translation initiation factor 3 subunit I [Danio rerio]	65.91	7.38	1	2	2	2	325	36.3	5.41
NP_998626.1	rho GDP-dissociation inhibitor 1 [Danio rerio]	65.86	32.02	1	3	3	4	203	23.1	5.08
NP_001070838.2	protein kinase, cAMP-dependent, regulatory, type II, alpha A [Danio rerio]	65.15	21.66	2	6	8	8	397	44.7	4.82
NP_956190.2	isoleucine--tRNA ligase, cytoplasmic [Danio rerio]	65.11	4.8	1	5	6	6	1271	145.1	6.6
NP_963872.1	26S proteasome non-ATPase regulatory subunit 12 [Danio rerio]	64.91	15.13	12	8	8	9	456	52.8	6.01
NP_001002444.2	2,4-dienoyl-CoA reductase, mitochondrial [Danio rerio]	64.88	24.92	1	5	5	5	333	35.5	8.88
NP_001015064.1	C-terminal-binding protein 2 [Danio rerio]	64.76	8.6	3	2	8	9	860	93.1	7.87
NP_957270.2	pre-mRNA-processing-splicing factor 8 [Danio rerio]	64.62	2.35	1	3	5	5	2342	274.2	8.84
NP_999976.1	protein phosphatase 1, catalytic subunit, alpha [Danio rerio]	64.54	16.31	2	3	4	5	331	37.3	6.54
NP_001131137.1	nck-associated protein 1 [Danio rerio]	64.26	2.94	5	2	2	2	1124	128.1	6.7
NP_956073.2	protein disulfide-isomerase A4 precursor [Danio rerio]	64.16	2.8	1	1	2	2	642	72.4	5.21
XP_002663621.3	PREDICTED: uncharacterized protein si:dkey-250d21.1 [Danio rerio]	64.15	0.94	1	2	2	2	3614	400.3	4.64
XP_005170061.1	PREDICTED: cytosolic non-specific dipeptidase isoform X1 [Danio rerio]	64.09	5.91	1	2	2	3	474	53.2	5.67
NP_956845.1	phenylalanine-4-hydroxylase [Danio rerio]	63.98	8.02	1	4	4	4	449	51.3	5.86
NP_957366.1	reticulon-3 isoform 1 [Danio rerio]	63.9	14.48	3	2	3	4	221	24.5	8.97
NP_001096664.1	cytochrome b-c1 complex subunit Rieske, mitochondrial [Danio rerio]	63.76	15.02	1	3	3	3	273	29.7	8.29
NP_955811.1	ndrg family member 3a [Danio rerio]	63.76	3.59	3	1	1	1	362	39.6	5.12
NP_997791.2	septin-6 [Danio rerio]	63.47	9.72	15	5	5	10	432	49.6	7.01
XP_017213744.1	PREDICTED: sodium- and chloride-dependent GABA transporter 3 [Danio rerio]	63.42	3.24	1	2	2	2	617	69.6	7.05
NP_001003741.1	phosphatidylinositol binding clathrin assembly protein b [Danio rerio]	63.26	4.92	39	1	3	5	590	64.7	8.22
XP_005158974.1	PREDICTED: fermitin family homolog 2 isoform X3 [Danio rerio]	62.88	5.02	4	2	2	3	677	77.6	6.84
NP_956926.1	cell division control protein 42 homolog isoform 1 [Danio rerio]	62.67	14.66	1	1	2	3	191	21.3	7.15
NP_001136246.1	alanine aminotransferase 2-like [Danio rerio]	62.62	4.67	2	2	2	2	493	54.8	7.99
NP_998633.1	aquaporin 3a [Danio rerio]	62.4	4.39	1	1	1	2	296	32.2	6.2
NP_997975.2	structural maintenance of chromosomes 1A, like [Danio rerio]	62.13	5.35	2	4	7	7	1233	143.1	7.09
NP_998631.1	serine/arginine-rich splicing factor 6a [Danio rerio]	62.07	11.82	8	1	4	5	347	40.3	11.59
XP_691712.4	PREDICTED: lon protease homolog, mitochondrial [Danio rerio]	62	4.45	1	2	3	3	966	107.7	6.37
NP_001013573.3	amine oxidase, copper containing 2 [Danio rerio]	62	8.22	1	5	7	7	754	86.3	6.9
XP_009295007.1	PREDICTED: NSFL1 cofactor p47 isoform X1 [Danio rerio]	61.9	4.31	2	1	1	1	371	40.6	5.06
NP_001004603.1	argininosuccinate synthase [Danio rerio]	61.83	6.52	1	3	3	4	414	47.1	6.9
NP_001038525.1	glutathione S-transferase rho [Danio rerio]	61.81	9.29	1	1	2	2	226	26.4	7.25
NP_001002683.1	dipeptidyl peptidase 3 [Danio rerio]	61.71	6.05	1	3	3	3	727	81.8	5.16
NP_001003548.1	ras-related protein Rab-35 [Danio rerio]	61.45	10.95	7	1	2	2	201	22.9	8.29
NP_996951.1	peroxisomal bifunctional enzyme [Danio rerio]	61.44	2.09	1	1	1	1	718	78.5	9.01
NP_001007767.1	stress-induced-phosphoprotein 1 [Danio rerio]	61.34	8.12	1	4	4	5	542	61.6	6.81
NP_001119929.1	nuclease-sensitive element-binding protein 1 isoform 1 [Danio rerio]	61.28	19.09	2	4	4	5	309	34.9	9.69
NP_001119927.1	uncharacterized protein LOC569993 [Danio rerio]	61.28	12.05	1	2	2	3	224	24.1	6.3
NP_998218.2	cleavage stimulation factor subunit 3 [Danio rerio]	61.14	6.28	1	3	3	3	716	82.7	7.97
XP_005158944.1	PREDICTED: kinectin isoform X3 [Danio rerio]	61.13	3.07	5	1	3	3	1205	135.7	5.52
XP_686522.4	PREDICTED: cytochrome P450 27C1 [Danio rerio]	61.03	2.79	1	1	1	1	573	66	9.14
NP_957044.1	40S ribosomal protein S19 [Danio rerio]	60.97	31.51	1	5	5	5	146	15.9	10.23
XP_698279.6	PREDICTED: leucine--tRNA ligase, cytoplasmic [Danio rerio]	60.97	5.1	1	3	4	4	1176	134	7.37
NP_001001940.1	coatomer subunit beta' [Danio rerio]	60.92	4.07	1	3	3	3	934	105.2	5.07
NP_001008619.1	probable 2-oxoglutarate dehydrogenase E1 component DHKTD1, mitochondrial [Danio rerio]	60.85	5.84	1	3	4	4	925	103.4	6.99
NP_001296417.1	UPF0160 protein MYG1, mitochondrial [Danio rerio]	60.43	5.25	1	2	2	2	381	43.2	7.12
XP_005165564.1	PREDICTED: nuclear receptor subfamily 2 group F member 1-A isoform X1 [Danio rerio]	60.26	5.85	3	1	2	2	410	45.4	8.28
XP_005158401.1	PREDICTED: glutathione S-transferase kappa 1 isoform X1 [Danio rerio]	60.26	10.04	1	1	1	1	229	25.9	8.22
NP_001018199.1	glycogen [starch] synthase, liver [Danio rerio]	59.79	5.42	1	2	3	3	701	80.5	6.57
NP_958909.1	ras-related protein Rab-5C [Danio rerio]	59.65	12.22	2	1	2	2	221	23.6	8.41
XP_017213298.1	PREDICTED: uncharacterized protein col6a3 isoform X4 [Danio rerio]	59.59	0.37	4	2	2	2	10897	1193.5	7.34
XP_005160039.1	PREDICTED: neuronal membrane glycoprotein M6-a isoform X2 [Danio rerio]	59.5	13.14	3	4	5	7	274	30.6	5.4
NP_001243170.1	protein kinase C alpha type [Danio rerio]	59.44	1.79	1	1	1	1	670	76.2	6.61
NP_001002112.1	26S proteasome non-ATPase regulatory subunit 4 [Danio rerio]	59.41	1.88	2	1	1	2	372	40.1	4.77
NP_998668.1	splicing factor 3B subunit 3 [Danio rerio]	59.38	2.88	1	3	3	3	1217	135.5	5.27
XP_005167958.1	PREDICTED: glutaminase kidney isoform, mitochondrial isoform X4 [Danio rerio]	59.37	5.66	4	2	3	4	565	62.9	8.12
NP_956007.2	calreticulin precursor [Danio rerio]	59.23	12.23	1	4	4	4	417	48.6	4.53
XP_005171034.1	PREDICTED: 1-acyl-sn-glycerol-3-phosphate acyltransferase gamma isoform X1 [Danio rerio]	59.07	2.92	1	1	1	1	377	43.8	8.59
XP_017209362.1	PREDICTED: glycogen debranching enzyme-like [Danio rerio]	58.99	2.5	1	1	1	1	519	59.1	6.61
NP_957320.1	AP-2 complex subunit mu-B [Danio rerio]	58.91	5.28	5	2	2	2	436	49.7	9.52
NP_001315147.1	fatty aldehyde dehydrogenase [Danio rerio]	58.74	4.9	1	1	1	1	490	55	8.62
NP_957486.1	poly(rC)-binding protein 2 [Danio rerio]	58.72	9.43	1	2	2	3	318	33.3	8
NP_955886.1	26S proteasome non-ATPase regulatory subunit 11B [Danio rerio]	58.63	11.37	1	2	5	5	422	47.5	6.18
NP_998369.1	40S ribosomal protein S20 [Danio rerio]	58.5	15.13	1	2	2	2	119	13.3	9.94
NP_001314732.1	synapsin III [Danio rerio]	58.47	11.81	1	1	1	1	127	13	10.26
XP_009293347.1	PREDICTED: alpha-adducin isoform X5 [Danio rerio]	58.44	4.58	5	2	2	2	698	76.6	5.54
NP_001004578.1	EH domain-containing protein 1 [Danio rerio]	58.4	12.03	1	3	4	4	532	60	6.38
NP_998184.1	peptidyl-prolyl cis-trans isomerase B [Danio rerio]	58.24	16.67	1	4	4	5	216	23.9	9.22
NP_001025419.1	recoverin [Danio rerio]	58.08	11.33	2	2	3	4	203	23.4	5.2
NP_958459.1	vesicle-trafficking protein SEC22b-B isoform 2 precursor [Danio rerio]	58.06	5.58	3	1	1	1	215	24.7	8.91
NP_956862.1	keratin-like [Danio rerio]	57.47	5.68	1	1	2	2	405	44.7	4.96
NP_001002609.1	proteasome subunit beta type-2 [Danio rerio]	56.69	9.05	1	2	2	2	199	22.6	6.55
XP_017214218.1	PREDICTED: glutathione S-transferase, alpha tandem duplicate 1 isoform X1 [Danio rerio]	56.69	15.25	1	4	4	5	223	25.2	8.22
XP_001342789.4	PREDICTED: keratin, type I cytoskeletal 13 [Danio rerio]	56.56	19.39	1	3	7	9	423	47.1	7.74
NP_998542.1	40S ribosomal protein S11 [Danio rerio]	56.37	29.56	2	6	6	7	159	18.4	10.46
NP_955870.1	serine/arginine-rich splicing factor 11 [Danio rerio]	56.23	8.24	1	2	3	3	461	52.1	10.74
NP_878308.2	mitogen-activated protein kinase 1 [Danio rerio]	55.91	10.3	23	1	4	4	369	42	6.8
XP_017213931.1	PREDICTED: muscle-related coiled-coil protein isoform X1 [Danio rerio]	55.36	11.25	1	2	3	3	329	36.5	8.12
NP_001108055.2	ATP-binding cassette, sub-family B (MDR/TAP), member 4 isoform 2 [Danio rerio]	55.33	3.38	2	1	1	1	650	71.9	8
NP_998458.1	serine/threonine-protein phosphatase 2A catalytic subunit beta isoform [Danio rerio]	55.23	10.36	3	3	3	3	309	35.5	5.43
NP_998093.2	integrin, beta 1b.2 precursor [Danio rerio]	55.08	1.96	3	1	1	1	613	66.9	5.15
XP_005155690.2	PREDICTED: guanine nucleotide-binding protein G(z) subunit alpha [Danio rerio]	54.98	6.76	1	2	2	3	355	41	7.31
XP_017209375.1	PREDICTED: obscurin, partial [Danio rerio]	54.77	2.13	1	3	9	9	6432	713.9	6.33
XP_017207694.1	PREDICTED: acyl-protein thioesterase 2 isoform X1 [Danio rerio]	54.59	4.74	1	1	1	1	232	25.1	6.62
NP_001007448.1	carnitine O-palmitoyltransferase 2, mitochondrial [Danio rerio]	54.52	3.74	1	2	2	2	668	74.7	8.25
NP_001298275.1	valine--tRNA ligase [Danio rerio]	54.4	1.26	1	1	1	1	1271	143.3	8.27
XP_696748.4	PREDICTED: asparagine--tRNA ligase, cytoplasmic [Danio rerio]	54.3	4.64	1	2	3	3	603	69.2	6.39
XP_005170067.1	PREDICTED: transformer-2 protein homolog alpha isoform X2 [Danio rerio]	54.29	5.22	3	1	1	1	268	31	11.17
NP_001038274.1	serine/threonine-protein phosphatase 4 regulatory subunit 3 [Danio rerio]	53.97	4.03	1	1	3	4	818	93.7	4.89
NP_998528.1	SUMO-activating enzyme subunit 2 [Danio rerio]	53.86	1.88	3	1	1	2	640	70.7	5.07
NP_956398.1	heterogeneous nuclear ribonucleoprotein A1b [Danio rerio]	53.78	3.55	1	1	1	2	422	42.6	8.84
NP_998591.1	heterogeneous nuclear ribonucleoprotein R [Danio rerio]	53.72	23.83	1	2	5	6	214	23.7	4.82
NP_956883.2	canalicular multispecific organic anion transporter 1 [Danio rerio]	53.69	2.11	1	1	3	3	1567	175.5	7.39
NP_956203.1	adenylyl cyclase-associated protein 1 [Danio rerio]	53.27	14.69	1	4	6	7	463	49.4	8.34
NP_878286.3	glutamine synthetase [Danio rerio]	53.17	10.48	1	1	4	4	372	41.9	6.4
XP_694950.3	PREDICTED: protein-glutamine gamma-glutamyltransferase K [Danio rerio]	53.17	4.85	1	4	4	4	783	87.1	5.66
XP_005164580.1	PREDICTED: uncharacterized protein LOC572199 isoform X1 [Danio rerio]	53.09	6.5	2	1	3	3	492	54.8	7.12
NP_998513.2	protein NDRG1 isoform 2 [Danio rerio]	52.69	14.8	2	3	5	5	392	43.6	6.65
XP_009305427.1	PREDICTED: alcohol dehydrogenase 8b isoform X1 [Danio rerio]	52.48	8.5	3	2	3	3	353	38.4	6.83
NP_998628.1	eukaryotic translation initiation factor 3 subunit C [Danio rerio]	52.47	6.8	2	4	6	7	926	106.3	5.62
NP_001108317.1	beta-hexosaminidase subunit beta isoform 1 precursor [Danio rerio]	52.3	2.96	4	1	1	1	541	61.5	6.16
NP_001014391.1	inosine-5'-monophosphate dehydrogenase 1b [Danio rerio]	52.17	7.59	9	3	3	3	514	55.6	7.52
NP_955914.1	V-type proton ATPase subunit d 1 [Danio rerio]	52.06	9.14	1	3	3	3	350	40.2	4.96
NP_957161.1	serine/arginine-rich splicing factor 5a [Danio rerio]	51.92	8.11	5	1	2	3	259	29.6	11.15
NP_001315353.1	peptidyl-prolyl cis-trans isomerase A [Danio rerio]	51.87	11.59	1	2	2	3	164	17.5	8.07
NP_001015061.1	putative all-trans-retinol 13,14-reductase precursor [Danio rerio]	51.87	6.59	1	2	3	3	607	67.9	8.24
XP_017209648.1	PREDICTED: 60S ribosomal protein L27a [Danio rerio]	51.82	19.78	2	1	1	1	91	10.1	10.58
NP_957440.1	40S ribosomal protein S10 [Danio rerio]	51.73	5.42	1	1	1	1	166	18.9	10.04
XP_017213000.1	PREDICTED: fibromodulin isoform X2 [Danio rerio]	51.72	3.4	2	1	1	1	324	36.7	9.1
NP_001001724.1	mitochondrial import receptor subunit TOM22 homolog [Danio rerio]	51.6	20.15	1	2	2	2	134	14.8	4.41
XP_009300118.1	PREDICTED: heterogeneous nuclear ribonucleoprotein K isoform X1 [Danio rerio]	51.57	9.05	2	1	3	3	420	46.4	7.11
XP_005165301.1	PREDICTED: electrogenic sodium bicarbonate cotransporter 1 isoform X5 [Danio rerio]	51.55	1.21	2	1	1	2	1073	120.4	6.81
NP_001076472.1	lanC-like protein 2 [Danio rerio]	51.42	3.91	1	1	2	2	435	48.9	7.14
XP_017209245.1	PREDICTED: synaptotagmin-2 isoform X3 [Danio rerio]	51.4	8.41	7	2	3	3	321	36.5	6.16
NP_571843.1	claudin i [Danio rerio]	50.94	5.21	1	1	1	1	211	22.2	7.46
XP_009298648.1	PREDICTED: synaptotagmin-1 isoform X2 [Danio rerio]	50.93	11.3	2	3	5	5	416	47.1	8.79
NP_001008603.2	tRNA pseudouridine synthase A, mitochondrial [Danio rerio]	50.76	3.4	1	1	1	1	412	46.8	7.36
NP_001020688.2	vacuolar protein sorting-associated protein 35 [Danio rerio]	50.74	3.49	1	3	3	3	831	95.2	5.44
NP_998255.2	scinderin like b [Danio rerio]	50.52	3.61	1	1	3	4	720	79.4	6.46
NP_956113.1	phosphoserine aminotransferase isoform 1 [Danio rerio]	50.44	5.43	1	2	2	2	368	40.5	7.87
NP_001018356.1	lens fiber major intrinsic protein [Danio rerio]	50.44	5.32	1	1	1	2	263	29	9.04
XP_009301980.2	PREDICTED: tricarboxylate transport protein, mitochondrial [Danio rerio]	50.43	5	2	1	1	1	200	22	9.6
NP_001013523.1	elongation factor Tu, mitochondrial [Danio rerio]	50.38	12.28	1	5	5	6	448	49.2	6.92
NP_957354.1	60S ribosomal protein L18a [Danio rerio]	50.38	18.75	1	4	4	5	176	20.7	11.15
NP_997760.1	histone-binding protein RBBP4 [Danio rerio]	50.28	15.57	7	6	6	7	424	47.6	4.89
NP_571924.2	alcohol dehydrogenase class-3 [Danio rerio]	50.17	9.84	1	3	3	3	376	40	7.18
NP_001017871.1	myosin, light chain 10, regulatory [Danio rerio]	50.07	40.12	2	5	5	7	167	19	4.73
NP_957318.1	phosphoglycerate mutase 2 [Danio rerio]	50.03	14.9	1	1	3	3	255	28.8	8.7
NP_958885.1	ubiquitin carboxyl-terminal hydrolase isozyme L1 [Danio rerio]	49.61	10.09	1	2	2	3	218	24.2	5.25
NP_958915.1	mitogen-activated protein kinase 3 [Danio rerio]	49.53	12.5	23	1	5	5	392	44.1	6.8
NP_001103173.1	excitatory amino acid transporter 4 [Danio rerio]	49.48	4.29	2	1	1	1	560	60.8	7.71
NP_001104660.1	actinodin2 precursor [Danio rerio]	49.44	2.95	1	1	1	1	508	56.5	6.47
NP_997832.1	dihydrolipoyllysine-residue acetyltransferase component of pyruvate dehydrogenase complex, mitochondrial [Danio rerio]	49.38	2.76	1	1	2	3	652	69.2	8.59
NP_001007443.1	mitochondrial-processing peptidase subunit alpha [Danio rerio]	49.2	6.96	1	2	3	3	517	57.5	7.55
NP_571642.1	peripherin 2b (retinal degeneration, slow) [Danio rerio]	49.07	5.85	3	1	2	2	342	38.8	6.52
NP_998650.1	cullin-associated NEDD8-dissociated protein 1 [Danio rerio]	49	4.23	1	5	5	6	1230	135.9	5.82
NP_956406.1	protein-arginine deiminase type-2 [Danio rerio]	48.87	2.63	3	1	1	1	647	72.8	5.87
XP_017209323.1	PREDICTED: integrin beta-1 isoform X1 [Danio rerio]	48.82	6.61	3	1	5	6	802	89.1	6.64
NP_001004647.1	protein-glutamine gamma-glutamyltransferase 2 [Danio rerio]	48.72	5.3	1	2	3	3	679	75.7	5.69
XP_005161223.1	PREDICTED: NAD kinase 2, mitochondrial isoform X2 [Danio rerio]	48.64	3.85	4	1	2	2	441	49.6	8.34
NP_001003889.1	proteasome subunit beta type-1 [Danio rerio]	48.53	9.7	1	2	2	2	237	26.1	6.79
XP_009295496.1	PREDICTED: enoyl-CoA delta isomerase 2, mitochondrial isoform X1 [Danio rerio]	48.52	13.17	2	3	5	5	357	39.1	7.18
NP_853537.1	glutamine synthetase 1 [Danio rerio]	48.38	13.75	1	1	4	4	371	41.6	5.9
NP_001017781.1	rho GTPase-activating protein 1 [Danio rerio]	48.23	7.14	1	2	2	2	434	49.6	6.02
NP_957452.1	delta-1-pyrroline-5-carboxylate dehydrogenase, mitochondrial precursor [Danio rerio]	48.17	5.58	1	3	4	4	556	61.5	7.27
NP_956464.1	actin-related protein 10 [Danio rerio]	47.92	5.06	1	1	2	3	415	46	6.29
XP_017211520.1	PREDICTED: tenascin isoform X1 [Danio rerio]	47.81	1.27	1	2	2	2	1811	197.3	4.96
NP_998365.1	neuronal membrane glycoprotein M6-a [Danio rerio]	47.64	8.99	1	1	2	3	278	30.9	4.97
XP_005168397.1	PREDICTED: glyoxylate reductase/hydroxypyruvate reductase b isoform X1 [Danio rerio]	47.57	7.69	2	2	2	2	351	38.4	8.06
XP_005158115.1	PREDICTED: si:ch211-113g11.6 isoform X1 [Danio rerio]	47.5	3.01	1	2	2	2	632	69.9	7.11
NP_956051.1	ATP synthase subunit g, mitochondrial [Danio rerio]	47.45	27.18	1	2	2	2	103	11.3	9.76
XP_001339012.3	PREDICTED: V-type proton ATPase subunit S1 [Danio rerio]	47.43	4.08	1	2	2	2	466	51.6	5.95
NP_571531.1	catenin alpha-1 [Danio rerio]	47.18	6.84	1	3	6	7	907	100.5	6.2
XP_009294479.1	PREDICTED: glutaminase a isoform X2 [Danio rerio]	47.1	1.54	3	1	1	1	519	58	8.48
NP_001002060.1	translation initiation factor eIF-2B subunit alpha [Danio rerio]	47.06	6.19	2	1	2	3	291	32.4	7.11
NP_001074170.1	vesicular inhibitory amino acid transporter [Danio rerio]	47.02	8.11	1	3	5	6	530	58.1	6.46
NP_001002164.1	casein kinase II alpha 1 subunit [Danio rerio]	46.95	9.92	3	2	2	2	393	45.4	7.72
NP_001166025.1	2-amino-3-ketobutyrate coenzyme A ligase, mitochondrial [Danio rerio]	46.86	10.67	1	3	4	4	431	46.4	7.65
XP_001922073.6	PREDICTED: envoplakin [Danio rerio]	46.76	2.54	1	5	6	6	2010	231.6	7.36
NP_001017815.1	ras-related protein R-Ras2 [Danio rerio]	46.76	5.94	1	1	1	1	202	23.2	5.53
XP_005165167.1	PREDICTED: TIA1 cytotoxic granule-associated RNA binding protein 1 isoform X1 [Danio rerio]	46.71	8.8	11	3	3	3	341	37.9	8.13
NP_001007360.1	ras-related protein Rab-11A [Danio rerio]	46.64	13.95	5	3	3	3	215	24.3	6.37
NP_001038772.1	acyl-CoA dehydrogenase family member 9, mitochondrial [Danio rerio]	46.61	7.62	1	2	3	3	630	69.5	8.07
NP_001004606.1	calcium-binding mitochondrial carrier protein SCaMC-1 [Danio rerio]	46.38	5.24	2	1	2	2	477	53.3	8.54
XP_693770.3	PREDICTED: ER membrane protein complex subunit 1 isoform X2 [Danio rerio]	46.34	1.97	2	1	2	2	964	108.2	7.08
NP_001038711.1	cell adhesion molecule 3 [Danio rerio]	46.21	4.39	3	2	2	2	410	44.4	5.33
NP_997927.1	40S ribosomal protein S15a [Danio rerio]	46.21	20.77	1	2	3	3	130	14.8	10.13
XP_017212306.1	PREDICTED: AP-1 complex subunit gamma-1 isoform X2 [Danio rerio]	46.11	1.4	2	1	1	1	788	88	6.98
NP_001017400.1	transmembrane protein 11, mitochondrial [Danio rerio]	46.1	11.76	1	1	1	1	187	20.9	7.68
NP_776196.3	ruvB-like 1 [Danio rerio]	45.98	3.07	1	1	1	2	456	50.3	6.62
NP_955827.1	ras-related protein Rap-1b precursor [Danio rerio]	45.95	16.3	2	2	3	3	184	20.8	6.7
NP_998249.1	ubiquitin carboxyl-terminal hydrolase isozyme L5 [Danio rerio]	45.86	4.56	1	2	2	3	329	37.6	5.19
NP_001025388.2	sorting nexin-6 [Danio rerio]	45.82	6.39	1	2	2	2	407	46.6	6.29
XP_005155653.1	PREDICTED: sarcosine dehydrogenase, mitochondrial isoform X1 [Danio rerio]	45.72	4.22	1	3	3	3	924	102.8	7.15
XP_009302711.1	PREDICTED: cytoplasmic dynein 1 intermediate chain 2-like [Danio rerio]	45.72	8.77	1	1	2	2	342	39.1	5.12
NP_001107098.1	uncharacterized protein LOC792506 precursor [Danio rerio]	45.71	2.66	5	1	1	1	527	60.8	7.49
XP_009303720.1	PREDICTED: serine/threonine-protein kinase DCLK1 isoform X2 [Danio rerio]	45.71	2.36	2	1	2	2	720	80.2	8.06
XP_005162294.1	PREDICTED: kinesin-like protein KIF1B isoform X21 [Danio rerio]	45.55	2.62	45	2	3	4	1147	130.4	7.34
NP_956430.1	peroxisomal multifunctional enzyme type 2 [Danio rerio]	45.4	3.31	1	2	2	2	725	78.6	7.55
XP_005171043.1	PREDICTED: calcium-binding protein 39-like isoform X1 [Danio rerio]	45.36	8.98	3	2	3	3	334	38.8	7.27
NP_001075098.2	SWI/SNF-related matrix-associated actin-dependent regulator of chromatin subfamily A member 5 [Danio rerio]	45.32	3.48	1	1	5	6	1035	120.5	7.49
NP_001004602.2	bridging integrator 1b isoform 2 [Danio rerio]	45.24	4.67	9	1	2	2	364	40.9	5.58
NP_956636.1	ubiquitin-conjugating enzyme E2Nb [Danio rerio]	45.02	12.34	2	2	2	2	154	17.3	6
NP_957109.1	40S ribosomal protein S25 [Danio rerio]	45.01	20.97	1	2	3	3	124	13.9	10.14
XP_017209389.1	PREDICTED: carnitine O-palmitoyltransferase 1, liver isoform-like [Danio rerio]	45	4.83	1	2	4	4	786	89.5	8.09
NP_957337.1	splicing factor 3A subunit 2 [Danio rerio]	44.91	5.04	1	1	1	1	278	31.3	9.58
NP_001002068.1	cytochrome c [Danio rerio]	44.73	18.27	1	2	2	2	104	11.4	9.44
NP_001032766.1	60S ribosomal protein L22 [Danio rerio]	44.65	14.96	3	2	2	2	127	14.7	9.32
NP_997773.1	adipocyte plasma membrane-associated protein [Danio rerio]	44.46	5.3	1	1	1	1	415	46.7	7.27
NP_001032449.1	pentatricopeptide repeat domain-containing protein 3, mitochondrial precursor [Danio rerio]	44.43	3.45	1	1	2	2	667	76	6.02
NP_571016.2	DEAD (Asp-Glu-Ala-Asp) box helicase 3b [Danio rerio]	44.27	8.43	6	1	4	4	688	75.8	8.13
XP_005167777.1	PREDICTED: ATP-dependent RNA helicase DDX3X isoform X4 [Danio rerio]	44.27	8.37	6	1	4	4	693	76.4	7.81
NP_001290058.1	ATP synthase subunit f, mitochondrial [Danio rerio]	44.22	12.36	1	1	1	1	89	10.3	9.73
XP_005173229.1	PREDICTED: vesicular integral-membrane protein VIP36 isoform X1 [Danio rerio]	44.18	3.4	2	1	1	1	353	40	7.18
NP_001070095.1	basal cell adhesion molecule precursor [Danio rerio]	44.13	3.66	2	1	1	1	547	59.8	6.43
NP_001007774.1	guanine nucleotide-binding protein subunit alpha-11 [Danio rerio]	44.11	9.47	2	1	3	3	359	42	5.85
NP_001131138.1	periplakin [Danio rerio]	44.04	3.2	2	3	6	6	1752	206.8	5.85
NP_957026.1	60S ribosomal protein L23 [Danio rerio]	43.99	20	1	2	2	2	140	14.9	10.51
NP_001006024.1	glutaryl-CoA dehydrogenase, mitochondrial [Danio rerio]	43.96	7.49	2	2	3	3	427	47.4	7.96
NP_997769.3	cystathionine gamma-lyase [Danio rerio]	43.93	4.46	3	2	2	3	404	44.3	6.9
XP_009290314.1	PREDICTED: plectin isoform X2 [Danio rerio]	43.45	1.92	4	6	12	14	5880	665.1	6.74
NP_001002070.1	proliferation-associated 2G4, a [Danio rerio]	43.45	10.2	1	1	4	4	392	43.3	7.94
NP_958482.1	major vault protein [Danio rerio]	43.44	4.63	2	2	3	3	863	96.5	5.49
NP_001007363.1	sodium- and chloride-dependent GABA transporter 1 [Danio rerio]	43.3	5.17	1	3	3	4	600	67.1	7.4
XP_002667606.3	PREDICTED: nuclear pore membrane glycoprotein 210 [Danio rerio]	43.26	2.08	1	2	2	2	1873	203.4	6.35
NP_571080.1	ependymin precursor [Danio rerio]	43.22	2.76	1	1	1	1	217	24.5	5.64
NP_001070720.1	carboxylesterase 2-like precursor [Danio rerio]	43.2	2.52	1	1	1	1	555	60.6	5.97
XP_002664065.1	PREDICTED: kinesin-1 heavy chain [Danio rerio]	43.16	3.65	7	2	3	3	959	109	6.27
NP_001313476.1	THO complex subunit 2 [Danio rerio]	43.09	0.59	2	1	1	1	1535	175.3	8.44
XP_009291712.1	PREDICTED: catenin delta-1 isoform X4 [Danio rerio]	42.99	4.63	5	1	3	3	908	100.5	7.03
XP_017207276.1	PREDICTED: titin isoform X10 [Danio rerio]	42.98	4.83	10	2	4	4	1573	174.8	4.73
NP_956159.1	cell division control protein 42 homolog [Danio rerio]	42.95	19.9	2	2	4	4	191	21.3	6.55
NP_001004520.1	pre-mRNA-processing factor 39 [Danio rerio]	42.92	2.26	1	2	2	2	752	85.9	4.77
XP_002660367.2	PREDICTED: tripeptidyl-peptidase 2 isoform X3 [Danio rerio]	42.86	1.6	3	2	2	2	1249	137.6	6.67
XP_005170531.1	PREDICTED: guanine nucleotide binding protein (G protein), alpha 11a (Gq class) isoform X2 [Danio rerio]	42.79	13.37	3	2	4	4	359	42.1	5.82
NP_001007314.1	protein phosphatase 1A, magnesium dependent, alpha [Danio rerio]	42.69	5.76	8	2	2	3	382	42.2	5.11
NP_001092210.1	succinate dehydrogenase [ubiquinone] iron-sulfur subunit, mitochondrial precursor [Danio rerio]	42.6	9.29	1	3	3	4	280	31.7	8.51
NP_001103491.2	carboxypeptidase B isoform 2 [Danio rerio]	42.54	4.91	2	1	1	1	265	29.8	6.86
NP_998696.1	nuclear pore complex protein Nup133 [Danio rerio]	42.51	1.06	1	1	1	1	1136	126.5	5.39
XP_696434.2	PREDICTED: synaptic vesicle glycoprotein 2A [Danio rerio]	42.43	5.18	1	3	4	5	733	83.4	6.04
NP_001003447.1	60S ribosomal protein L15 [Danio rerio]	42.32	24.02	1	5	5	6	204	24	11.53
NP_956441.2	probable cytosolic iron-sulfur protein assembly protein ciao1 [Danio rerio]	42.3	4.55	1	1	1	1	330	36.8	5.02
XP_017214204.1	PREDICTED: serine/threonine-protein phosphatase 2A 56 kDa regulatory subunit epsilon isoform isoform X2 [Danio rerio]	42.28	3.58	2	1	1	1	391	46.2	5.66
NP_956164.1	YTH domain-containing family protein 3 [Danio rerio]	42.27	2.17	4	1	1	1	600	65.8	9.06
NP_001153500.1	protein argonaute-3 [Danio rerio]	42.24	3.6	11	3	3	4	860	97.3	9.03
NP_001007299.1	dynamin-like 120 kDa protein, mitochondrial precursor [Danio rerio]	42.17	4.55	7	3	4	4	966	111.3	8.05
XP_005156282.1	PREDICTED: DNA-directed RNA polymerase II subunit RPB1 [Danio rerio]	42.11	1.83	1	2	4	4	1965	216.7	7.5
NP_001122006.1	armadillo repeat protein deleted in velo-cardio-facial syndrome [Danio rerio]	42.11	3.04	28	1	3	4	986	110.4	6.79
XP_009299468.1	PREDICTED: cytochrome P450, family 2, subfamily AD, polypeptide 3 isoform X1 [Danio rerio]	42.01	7.14	2	1	2	2	322	37	5.72
XP_005169625.1	PREDICTED: protein transport protein Sec24B isoform X2 [Danio rerio]	41.99	1.31	2	1	1	1	1147	124.7	7.39
XP_691156.5	PREDICTED: nidogen-1 [Danio rerio]	41.94	4.77	1	4	5	5	1175	130	5.45
XP_017212739.1	PREDICTED: 5,6-dihydroxyindole-2-carboxylic acid oxidase [Danio rerio]	41.86	4.33	1	2	2	2	670	76.2	5.39
XP_005167469.1	PREDICTED: glutamate decarboxylase 1-like [Danio rerio]	41.73	7.45	3	3	4	4	591	66.8	7.39
XP_005161394.1	PREDICTED: solute carrier family 3 (amino acid transporter heavy chain), member 2b isoform X1 [Danio rerio]	41.68	6.35	1	2	3	3	504	56	5.24
NP_059336.1	ATP synthase F0 subunit 6 (mitochondrion) [Danio rerio] - [ATP6_15414]	41.67	4.85	1	1	1	1	227	25.1	9.32
XP_005168916.1	PREDICTED: cysteine--tRNA ligase, cytoplasmic isoform X1 [Danio rerio]	41.47	3.22	2	1	2	2	745	84.8	6.52
XP_017212871.1	PREDICTED: splicing factor 3A subunit 1 isoform X1 [Danio rerio]	41.4	3.72	6	2	3	3	780	87.9	5.48
NP_001017804.1	adenylosuccinate synthetase isozyme 2 [Danio rerio]	41.33	4.84	1	1	2	2	455	49.7	6.04
NP_001002059.1	lumican precursor [Danio rerio]	41.33	5.23	1	2	2	2	344	38.1	5.72
NP_571109.1	protein NipSnap homolog 2 [Danio rerio]	41.23	2.1	1	1	1	2	286	33.6	9.11
NP_001314729.1	regulator of G-protein signaling 9 [Danio rerio]	41.18	8.13	3	4	4	4	480	56	9.11
NP_958883.1	protein SET [Danio rerio]	40.89	8.55	3	2	2	3	269	31	4.26
NP_001030159.1	integrin, beta 1b precursor [Danio rerio]	40.86	5.66	1	1	3	4	795	87.5	5.66
NP_571676.2	solute carrier family 3 (amino acid transporter heavy chain), member 2a [Danio rerio]	40.67	10.31	1	4	4	4	485	53.2	5.58
NP_001300659.1	hyaluronan and proteoglycan link protein 1 isoform 2 precursor [Danio rerio]	40.65	6.71	2	2	2	2	328	36.8	5.63
NP_956341.1	60S ribosomal protein L7a [Danio rerio]	40.65	11.28	1	2	3	3	266	30	10.56
XP_683005.3	PREDICTED: vigilin [Danio rerio]	40.61	1.67	3	1	2	3	1259	141	6.96
XP_017211940.1	PREDICTED: protein ABHD14B isoform X1 [Danio rerio]	40.6	4.69	1	1	1	1	213	22.8	5.76
XP_009297910.1	PREDICTED: synaptogyrin-3 isoform X1 [Danio rerio]	40.55	7.02	1	1	1	1	228	25.4	5.94
NP_001232892.1	uncharacterized protein LOC100003969 [Danio rerio]	40.5	30.71	16	2	2	2	127	13.6	11.06
NP_956960.2	acetolactate synthase-like protein [Danio rerio]	40.49	3.7	1	1	1	2	621	67	8.53
NP_001002682.1	calsequestrin-2 precursor [Danio rerio]	40.39	1.47	1	1	1	1	409	47.3	4.21
XP_001921954.3	PREDICTED: rap1 GTPase-GDP dissociation stimulator 1 [Danio rerio]	40.31	2.68	1	1	1	1	560	60.8	5.11
NP_001289172.1	uncharacterized protein LOC797331 [Danio rerio]	40.3	6.36	14	3	6	7	1117	123.1	6.34
NP_001296969.1	transmembrane emp24 domain-containing protein 10 isoform 2 precursor [Danio rerio]	40.2	4.35	2	1	1	1	207	24.3	6.79
XP_005156329.1	PREDICTED: LIM domain binding 3 isoform X2 [Danio rerio]	40.12	9.59	2	2	2	2	292	31.5	9.14
NP_957307.3	proteasomal ubiquitin receptor ADRM1 [Danio rerio]	39.93	5.13	3	1	2	3	409	42.4	4.96
XP_698635.3	PREDICTED: ATP-dependent 6-phosphofructokinase, liver type [Danio rerio]	39.85	6.15	8	1	3	4	780	84.6	7.44
NP_571600.1	spectrin beta chain, erythrocyte [Danio rerio]	39.82	2.55	4	1	9	9	2357	272.7	5.4
XP_017212093.1	PREDICTED: transportin-2 [Danio rerio]	39.61	2.05	3	1	1	1	584	65.8	4.82
NP_958873.3	calreticulin 3b precursor [Danio rerio]	39.3	5.28	1	2	2	2	417	48.3	4.46
XP_005164345.1	PREDICTED: parvalbumin isoform X1 [Danio rerio]	39.29	18.35	1	1	2	2	109	11.4	4.64
XP_005162282.1	PREDICTED: neural cell adhesion molecule L1.2 isoform X1 [Danio rerio]	39.27	1.1	2	1	1	1	1267	140.4	5.44
XP_696164.2	PREDICTED: collagen alpha-2(VI) chain isoform X2 [Danio rerio]	39.26	2.76	2	3	3	3	1015	106.8	6.84
XP_686234.7	PREDICTED: kynurenine/alpha-aminoadipate aminotransferase, mitochondrial [Danio rerio]	39.26	3.57	3	2	2	2	420	46.8	7.52
NP_956944.2	protein arginine N-methyltransferase 1 [Danio rerio]	39.2	7.47	1	2	2	3	348	40.1	5.62
NP_954972.1	probable serine carboxypeptidase CPVL precursor [Danio rerio]	39.14	2.72	1	1	1	1	478	54.5	6.21
XP_005166920.1	PREDICTED: collagen alpha-1(II) chain isoform X1 [Danio rerio]	39.06	0.84	3	1	1	1	1421	134.7	8.91
NP_001017737.1	long-chain fatty acid transport protein 4 [Danio rerio]	39.02	4.82	1	2	3	3	643	72.9	8.79
NP_998278.1	60S ribosomal protein L26 [Danio rerio]	39.02	24.83	1	4	4	5	145	17.3	10.62
NP_997868.1	hypoxia up-regulated protein 1 precursor [Danio rerio]	38.98	2.76	1	2	3	3	980	110.3	5.07
NP_957099.1	peroxiredoxin-6 [Danio rerio]	38.98	17.12	1	3	3	3	222	25	6.57
NP_998805.1	microtubule-associated protein RP/EB family member 1 [Danio rerio]	38.9	6.2	1	1	2	3	258	29.3	5.34
NP_998613.1	calnexin precursor [Danio rerio]	38.84	3.33	2	1	2	2	600	67.8	4.53
XP_009301795.1	PREDICTED: aspartyl/asparaginyl beta-hydroxylase isoform X2 [Danio rerio]	38.63	1.92	3	1	2	2	780	91.8	9.31
NP_001076265.2	bifunctional purine biosynthesis protein PURH [Danio rerio]	38.62	3.73	1	2	2	3	590	64	6.77
XP_009295603.1	PREDICTED: double-stranded RNA-binding protein Staufen homolog 2 isoform X2 [Danio rerio]	38.61	1.53	2	1	1	1	654	70.8	9.32
NP_001124058.1	uncharacterized protein LOC322327 precursor [Danio rerio]	38.61	12.06	1	1	1	1	141	15.5	7.18
NP_571921.1	acetylcholinesterase precursor [Danio rerio]	38.56	5.68	1	2	2	2	634	72	6.64
XP_005157677.1	PREDICTED: tumor suppressor candidate 5 [Danio rerio]	38.46	9.04	1	1	1	1	177	18.5	8.65
NP_001295546.1	ELAV-like protein 1 isoform d [Danio rerio]	38.38	7.14	6	1	3	3	322	35.5	8.97
NP_571220.2	GTPase NRas precursor [Danio rerio]	38.25	12.23	6	2	2	2	188	21.3	5.49
XP_002662604.4	PREDICTED: alpha-1-syntrophin [Danio rerio]	38.25	5.85	1	2	2	2	479	52.1	7.55
XP_009296683.1	PREDICTED: mitotic checkpoint protein BUB3-like [Danio rerio]	38.12	44.68	4	3	3	3	94	10.1	6.67
NP_001038780.1	diacylglycerol kinase alpha [Danio rerio]	38.08	2.61	2	1	2	2	727	81.7	6.9
XP_005159655.1	PREDICTED: tyrosine--tRNA ligase, cytoplasmic isoform X1 [Danio rerio]	38.03	8.7	1	1	4	4	529	59.5	6.24
NP_958480.2	serine/arginine-rich splicing factor 3 [Danio rerio]	37.94	14.02	3	2	2	3	164	19.4	11.65
NP_001007792.1	crystallin, gamma M4 [Danio rerio]	37.88	14.94	1	1	4	5	174	20.9	8.25
NP_955829.1	NHP2 non-histone chromosome protein 2-like 1 [Danio rerio]	37.88	10.16	1	1	1	1	128	14	8.46
NP_001184183.1	actinodin1 precursor [Danio rerio]	37.79	4.39	1	1	2	2	570	64.2	6.23
XP_017209112.1	PREDICTED: uncharacterized protein si:dkey-9l20.3 [Danio rerio]	37.73	3.07	1	1	2	3	15355	1660.9	6.43
XP_005163550.1	PREDICTED: phakinin isoform X2 [Danio rerio]	37.72	8.86	3	2	3	3	440	49.1	4.94
XP_017213919.1	PREDICTED: retinol-binding protein 3 isoform X2 [Danio rerio]	37.7	1.5	3	1	2	2	1201	132.3	5.69
NP_001003480.1	uncharacterized protein LOC445086 [Danio rerio]	37.66	5.21	2	2	2	2	384	43.4	5.17
NP_956436.1	sorting and assembly machinery component 50 homolog A [Danio rerio]	37.6	4.26	2	1	2	2	469	52.1	6.73
XP_009290361.1	PREDICTED: glycogen synthase kinase-3 alpha isoform X1 [Danio rerio]	37.54	6.21	4	3	3	3	435	47.7	9.03
NP_958875.1	pre-mRNA-processing factor 19 [Danio rerio]	37.47	3.37	23	1	2	2	505	54.7	6.58
XP_009296913.1	PREDICTED: golgi integral membrane protein 4b isoform X2 [Danio rerio]	37.38	2.45	3	1	1	1	245	29	7.87
NP_001028921.1	S-antigen; retina and pineal gland (arrestin) b [Danio rerio]	37.37	10.8	1	2	2	2	176	20.1	6.67
XP_009292601.2	PREDICTED: kinesin-like protein KIF16B [Danio rerio]	37.34	2.8	1	1	5	6	1356	156.9	5.82
NP_957454.1	3-hydroxyisobutyrate dehydrogenase, mitochondrial [Danio rerio]	37.33	3.95	1	1	1	1	329	34.6	8.09
NP_958484.1	translocon-associated protein subunit alpha precursor [Danio rerio]	37.3	2.76	1	1	1	1	290	32.5	4.45
NP_998492.1	ribose-phosphate pyrophosphokinase 1 isoform 1 [Danio rerio]	37.2	8.7	6	1	3	5	299	32.6	7.11
XP_017212802.1	PREDICTED: ras-related protein rab-7-like isoform X1 [Danio rerio]	37.15	6.86	2	1	1	1	204	22.9	5.48
NP_001002325.1	retinol dehydrogenase 11 [Danio rerio]	36.96	4.7	3	1	2	2	319	34.8	8.53
NP_999858.2	galectin-3 [Danio rerio]	36.92	3.95	1	1	1	1	228	25	6.8
XP_005164078.1	PREDICTED: aldehyde dehydrogenase family 16 member A1 isoform X1 [Danio rerio]	36.76	2.14	2	1	1	1	794	84.8	6.16
NP_955823.1	C-1-tetrahydrofolate synthase, cytoplasmic [Danio rerio]	36.68	4.71	1	1	3	4	934	100.4	7.39
NP_957133.1	eukaryotic translation initiation factor 3 subunit E-A [Danio rerio]	36.47	6.05	3	2	3	3	446	52.4	6.14
NP_998011.1	hemoglobin beta embryonic-2 [Danio rerio]	36.45	12.24	1	1	2	2	147	16.5	6.68
NP_001002451.1	ubiquitin fusion degradation protein 1 homolog [Danio rerio]	36.29	4.22	1	1	1	1	308	35	5.76
XP_005172017.1	PREDICTED: coronin-1C isoform X2 [Danio rerio]	36.21	6.54	2	1	3	3	474	53.2	7.62
NP_001121887.1	erlin-2 precursor [Danio rerio]	36.2	5.44	2	1	2	2	331	36.4	6.25
XP_017209012.1	PREDICTED: 60S ribosomal protein L10 isoform X1 [Danio rerio]	36.1	16.74	1	4	4	4	215	24.6	10.17
NP_001038294.1	flavin containing monooxygenase 5-like [Danio rerio]	36.06	9.96	2	2	4	4	562	63.8	8.92
XP_005162068.1	PREDICTED: glucose-6-phosphate 1-dehydrogenase isoform X4 [Danio rerio]	35.98	5.26	4	2	2	2	513	58.6	6.73
NP_956961.2	synaptophysin-like protein 2 [Danio rerio]	35.87	5.96	1	1	1	1	235	26.1	5.9
NP_997740.1	metaxin-2 [Danio rerio]	35.82	12.04	1	2	2	3	274	30.8	5.64
NP_001007384.2	U2 small nuclear ribonucleoprotein A' [Danio rerio]	35.69	3.25	1	1	1	1	277	31	5.21
NP_998274.2	UMP-CMP kinase [Danio rerio]	35.56	6.85	1	1	2	4	219	25.1	7.78
XP_017212029.1	PREDICTED: plexin-A1-like [Danio rerio]	35.54	3.93	9	1	2	2	433	49.9	7.12
NP_998618.2	6-phosphogluconate dehydrogenase, decarboxylating [Danio rerio]	35.45	3.33	1	1	1	1	511	56.4	7.66
NP_998520.1	sphingomyelin phosphodiesterase 4 [Danio rerio]	35.44	1.14	1	1	1	1	791	89.9	8.19
NP_001107270.1	F-box only protein 2 [Danio rerio]	35.41	7.91	1	1	1	2	177	20	4.44
NP_001017645.1	delta-aminolevulinic acid dehydratase [Danio rerio]	35.39	3.02	1	1	1	1	331	36	7.12
NP_956340.1	40S ribosomal protein S12 [Danio rerio]	35.37	31.82	1	4	4	4	132	14.5	7.24
NP_001038884.2	acyl-CoA synthetase family member 2, mitochondrial precursor [Danio rerio]	35.34	5.28	1	3	3	3	606	67.5	7.93
NP_001104684.2	neurofilament medium polypeptide [Danio rerio]	35.32	3.18	1	1	2	2	849	95.5	4.64
NP_001002079.1	40S ribosomal protein S13 [Danio rerio]	35.31	35.1	1	4	5	6	151	17.2	10.7
NP_001006664.1	F-actin-capping protein subunit alpha-1 [Danio rerio]	35.3	5.24	1	1	1	1	286	32.7	5.35
XP_005167240.1	PREDICTED: SWI/SNF-related matrix-associated actin-dependent regulator of chromatin subfamily B member 1-A isoform X1 [Danio rerio]	35.16	3.55	5	1	1	1	366	42	5.77
NP_957299.1	serine/threonine-protein phosphatase 6 catalytic subunit [Danio rerio]	35.04	4.26	1	1	1	1	305	35.1	5.69
NP_001018316.1	glycylpeptide N-tetradecanoyltransferase 1 [Danio rerio]	35.04	2.67	1	1	1	1	487	55.7	7.18
XP_005161864.1	PREDICTED: gamma-adducin isoform X6 [Danio rerio]	35.02	5.12	8	3	3	4	645	72.5	6.77
NP_001268727.1	ninein-like protein [Danio rerio]	34.98	1.69	3	1	3	3	1303	149.8	5.19
NP_998658.1	dnaJ homolog subfamily A member 2 [Danio rerio]	34.88	3.88	1	2	2	2	412	45.5	6.76
XP_005174018.1	PREDICTED: 11-cis retinol dehydrogenase isoform X2 [Danio rerio]	34.69	6.44	2	2	2	2	326	36.5	8.68
XP_009302721.1	PREDICTED: myosin light chain kinase, smooth muscle isoform X2 [Danio rerio]	34.62	1.08	42	1	3	4	1856	205.4	6.01
NP_982251.1	glycoprotein M6Ba [Danio rerio]	34.56	9	1	3	3	4	289	31.6	5.36
NP_571527.1	ELAV like RNA binding protein 1 [Danio rerio]	34.56	21.6	3	5	6	6	324	35.9	8.97
NP_956002.1	basic leucine zipper and W2 domain-containing protein 1-A [Danio rerio]	34.4	3.1	1	1	2	2	419	48	6.11
NP_998636.1	syntaxin-binding protein 3 [Danio rerio]	34.39	1.86	2	1	1	1	590	67.3	7.59
XP_686077.3	PREDICTED: constitutive coactivator of PPAR-gamma-like protein 2 [Danio rerio]	34.28	1.72	1	1	2	2	1047	114.1	8.37
NP_956243.1	elongation factor 1-beta [Danio rerio]	34.16	5.78	1	1	1	1	225	24.5	4.65
NP_571641.1	peripherin-2 [Danio rerio]	34.12	9.28	3	2	3	3	345	39.2	7.43
NP_958452.1	coronin-1C [Danio rerio]	34.03	4.22	1	1	2	2	474	53.3	6.64
NP_001017880.1	NADH dehydrogenase [ubiquinone] 1 beta subcomplex subunit 9 [Danio rerio]	34.01	4	1	1	1	1	175	21	8.13
NP_957263.1	beta-synuclein [Danio rerio]	33.94	8.66	1	1	1	2	127	13.3	4.45
XP_005166226.1	PREDICTED: dynactin subunit 2 isoform X2 [Danio rerio]	33.94	3.72	3	1	1	1	403	44.3	5.07
NP_998216.2	ATP-binding cassette sub-family E member 1 [Danio rerio]	33.88	7.18	1	3	3	3	599	67.2	8.27
NP_571117.2	fibulin-1 precursor [Danio rerio]	33.73	2.79	1	2	2	2	681	74.2	5.4
XP_017212183.1	PREDICTED: neural cell adhesion molecule L1-like protein isoform X8 [Danio rerio]	33.64	1.63	8	1	2	2	1169	130.3	5.5
NP_956362.1	phospholipase C, delta 1b [Danio rerio]	33.57	2.54	2	1	1	1	749	85.5	5.41
NP_958894.1	chloride intracellular channel protein 4 [Danio rerio]	33.48	7.14	4	2	2	2	252	28.4	5.97
XP_017209650.1	PREDICTED: mucin-2 [Danio rerio]	33.41	4	1	2	2	2	5228	558.8	4.4
NP_001009889.2	nucleolar protein 58 [Danio rerio]	33.31	3.8	1	1	1	1	553	62	8.19
XP_005161962.1	PREDICTED: protein kinase C and casein kinase substrate in neurons 1a isoform X1 [Danio rerio]	33.29	3.88	1	2	2	2	438	50.4	5.44
NP_001002055.1	COP9 signalosome complex subunit 2 [Danio rerio]	33.27	2.03	2	1	1	1	443	51.5	5.47
XP_017214344.1	PREDICTED: arginyl-tRNA--protein transferase 1, partial [Danio rerio]	33.26	9.22	2	2	2	2	206	23.5	8.41
NP_957139.1	40S ribosomal protein S17 [Danio rerio]	33.19	15.67	1	1	2	2	134	15.4	9.77
NP_059341.1	NADH dehydrogenase subunit 5 (mitochondrion) [Danio rerio] - [ND5_15414]	33.09	6.27	1	1	2	4	606	68	8.9
XP_017209494.1	PREDICTED: U1 small nuclear ribonucleoprotein 70 kDa isoform X1 [Danio rerio]	32.96	13.58	2	2	2	2	162	19.2	9.13
XP_694827.6	PREDICTED: apolipoprotein B-100 [Danio rerio]	32.96	1.91	1	3	7	7	4300	482.9	5.63
NP_001002546.1	vesicle-associated membrane protein-associated protein A [Danio rerio]	32.91	5.69	1	1	1	1	246	27.5	8.62
NP_001232897.3	protein transport protein Sec24C [Danio rerio]	32.85	1.92	5	1	2	2	1248	134.9	6.77
NP_954969.1	ADP-ribosylation factor 5 [Danio rerio]	32.85	15.56	7	1	3	3	180	20.3	6.19
NP_001002076.1	gastrotropin [Danio rerio]	32.61	8.4	1	1	1	1	131	14.4	7.18
XP_017206624.1	PREDICTED: receptor-type tyrosine-protein phosphatase S, partial [Danio rerio]	32.37	1.89	28	1	2	2	1376	154.5	7.09
NP_001155072.1	plexin-B2 precursor [Danio rerio]	32.33	0.91	2	1	1	1	1864	209.8	6.15
NP_956370.1	methionine--tRNA ligase, cytoplasmic [Danio rerio]	32.32	2.49	1	1	2	2	922	103.5	6.81
NP_956018.1	60S ribosomal protein L27 [Danio rerio]	32.25	12.5	1	1	2	3	136	15.8	10.62
XP_001334076.1	PREDICTED: kelch-like protein 40b [Danio rerio]	32.15	1.94	1	1	1	1	618	70.3	4.93
NP_001103591.1	40S ribosomal protein S23 [Danio rerio]	32.13	16.08	1	2	2	2	143	15.8	10.49
NP_001313413.1	epiplakin 1 [Danio rerio]	32.12	5.75	1	1	6	6	5476	611.3	7.46
NP_957328.2	spermidine synthase [Danio rerio]	32.1	6.23	1	2	2	2	289	32.8	5.54
NP_001004115.1	plasma alpha-L-fucosidase precursor [Danio rerio]	32.08	2.43	2	1	1	1	453	51.8	6.73
NP_001014338.1	3-hydroxyisobutyryl-CoA hydrolase, mitochondrial [Danio rerio]	32.07	4.19	1	1	1	1	382	42.2	7.83
XP_003198857.1	PREDICTED: calcium-dependent secretion activator 1 isoform X13 [Danio rerio]	31.84	1.49	35	2	2	2	1277	145.9	6.01
XP_005155599.1	PREDICTED: heterogeneous nuclear ribonucleoprotein D-like isoform X1 [Danio rerio]	31.8	10.51	2	3	3	4	295	33.2	5.82
NP_001229974.1	laminin subunit beta-2 precursor [Danio rerio]	31.74	1.52	2	1	3	3	1782	196.5	6.4
XP_005161575.1	PREDICTED: synaptic vesicle glycoprotein 2B [Danio rerio]	31.73	1.16	1	1	1	1	687	77.7	5.3
NP_001038777.1	stimulated by retinoic acid gene 6 protein homolog [Danio rerio]	31.72	2.84	2	1	1	1	670	75.4	9.19
NP_001004646.1	oxysterol binding protein-like 3a [Danio rerio]	31.47	0.81	2	1	1	1	742	85	7.64
NP_958888.1	ADP-ribosylation factor 2b [Danio rerio]	31.31	21.55	8	2	3	4	181	20.6	6.8
XP_017213750.1	PREDICTED: LOW QUALITY PROTEIN: low-density lipoprotein receptor-related protein 1 [Danio rerio]	31.31	0.51	2	2	3	3	4528	504.9	5.36
NP_001104667.1	AFG3-like protein 2 [Danio rerio]	31.29	3.62	2	2	3	3	800	88.6	8.43
NP_001013533.1	lipoamide acyltransferase component of branched-chain alpha-keto acid dehydrogenase complex, mitochondrial [Danio rerio]	31.22	3.04	1	1	2	2	493	53.9	8.75
NP_997992.2	amine oxidase [flavin-containing] [Danio rerio]	31.18	5.17	1	2	2	2	522	58.7	8.69
NP_956667.1	sorcin [Danio rerio]	31.17	4.14	2	1	1	1	169	18.9	5.55
NP_937783.1	translationally-controlled tumor protein homolog [Danio rerio]	31.08	4.68	1	1	1	1	171	19	4.67
XP_688502.5	PREDICTED: filensin [Danio rerio]	31.03	1.29	1	1	1	1	622	71.7	5.78
NP_998163.1	electron transfer flavoprotein subunit beta [Danio rerio]	30.98	16.93	1	3	4	4	254	27.5	8.68
NP_957040.1	guanine nucleotide-binding protein subunit beta-5 [Danio rerio]	30.84	2.53	1	1	1	1	395	43.4	6.14
XP_017206439.1	PREDICTED: myelin-associated glycoprotein isoform X3 [Danio rerio]	30.79	1.23	3	1	1	1	567	63.1	5.01
XP_005170056.1	PREDICTED: casein kinase II subunit beta isoform X1 [Danio rerio]	30.55	5.12	1	1	1	1	215	24.9	5.55
XP_009291324.1	PREDICTED: phosphatase and tensin homolog A isoform X1 [Danio rerio]	30.54	3.94	3	1	2	3	431	50.1	6.8
XP_001345885.4	PREDICTED: protein Jumonji [Danio rerio]	30.44	1.02	1	1	1	1	1171	131.7	9.73
NP_956167.1	probable D-lactate dehydrogenase, mitochondrial [Danio rerio]	30.42	2.41	1	1	1	1	497	54	6.71
NP_001017801.1	proteasome subunit beta type-4 [Danio rerio]	30.41	6.98	2	1	1	1	215	24	5.9
NP_001003762.1	actin related protein 2/3 complex, subunit 4, like [Danio rerio]	30.35	11.31	1	2	2	3	168	19.7	8.43
NP_001001403.2	manganese-transporting ATPase 13A1 [Danio rerio]	30.34	2.95	1	2	4	4	1186	132.1	7.94
NP_956236.1	fructose-1,6-bisphosphatase 1a [Danio rerio]	30.3	3.56	1	1	1	1	337	36.7	7.05
XP_009294024.1	PREDICTED: NCK-interacting protein with SH3 domain isoform X3 [Danio rerio]	30.25	2.65	4	1	2	2	680	74	5.94
NP_001073421.1	TNFAIP3-interacting protein 1 [Danio rerio]	30.13	1.68	1	1	1	2	653	75	6.6
NP_001071228.1	uncharacterized protein LOC777712 [Danio rerio]	30.08	0.88	1	1	1	1	914	102.8	5.31
NP_956858.2	UV excision repair protein RAD23 homolog B [Danio rerio]	30.01	2.1	2	1	1	1	381	40.2	4.68
XP_005160236.1	PREDICTED: far upstream element-binding protein 2 isoform X1 [Danio rerio]	30	4.85	2	2	3	4	639	65.8	7.31
NP_001258826.1	large neutral amino acids transporter small subunit 2 [Danio rerio]	29.93	2.82	1	1	1	1	531	57.7	5.21
NP_001003520.1	peptidyl-prolyl cis-trans isomerase FKBP9 precursor [Danio rerio]	29.92	6.74	1	4	4	5	564	63.2	5.07
XP_017208514.1	PREDICTED: dimethylglycine dehydrogenase, mitochondrial [Danio rerio]	29.87	1.86	1	1	2	2	862	96	7.01
NP_997747.1	lethal(2) giant larvae protein homolog 2 [Danio rerio]	29.8	1.37	1	1	1	1	1020	113.8	6.51
NP_957381.1	transportin-3 [Danio rerio]	29.75	1.95	1	1	2	3	923	104.2	5.66
NP_001003743.1	short-chain specific acyl-CoA dehydrogenase, mitochondrial [Danio rerio]	29.64	5.68	1	2	2	2	405	43.5	7.94
NP_956267.1	ubiquitin carboxyl-terminal hydrolase 14 [Danio rerio]	29.62	2.86	1	1	2	3	489	55.4	5.48
NP_001035141.1	60S ribosomal protein L31 [Danio rerio]	29.59	6.5	1	1	1	1	123	14.3	10.54
NP_001103177.1	coronin, actin binding protein, 1B [Danio rerio]	29.59	2.81	1	1	2	2	499	54.6	6.19
NP_957293.1	eukaryotic translation initiation factor 3 subunit G [Danio rerio]	29.54	4.44	1	1	1	1	293	32.8	6.11
XP_017206876.1	PREDICTED: poliovirus receptor-like [Danio rerio]	29.51	2.33	1	1	1	1	515	56.5	6.02
NP_956864.1	selenium-binding protein 1 [Danio rerio]	29.49	2.19	2	1	1	1	457	51	6.25
XP_005163542.1	PREDICTED: amphiphysin isoform X13 [Danio rerio]	29.4	3.41	14	1	1	1	586	65.1	4.89
NP_999933.1	superkiller viralicidic activity 2-like 2 [Danio rerio]	29.14	2.51	1	1	3	3	1034	116.5	6.7
NP_956881.2	GMP synthase [Danio rerio]	29.12	8.82	1	4	4	4	692	76.9	7.01
NP_001073539.1	U4/U6.U5 tri-snRNP-associated protein 2 [Danio rerio]	29.07	3.82	1	1	1	1	497	57.6	8.1
XP_017208486.1	PREDICTED: WD repeat-containing protein 7 [Danio rerio]	28.81	1.09	1	1	2	3	1470	161.2	7.02
NP_955930.1	60S ribosomal protein L10a [Danio rerio]	28.76	3.7	1	1	1	1	216	24.6	9.94
NP_944595.2	DNA replication licensing factor MCM4 [Danio rerio]	28.52	2.25	1	1	1	1	845	94.5	6.4
NP_803432.1	splicing factor U2AF 35 kDa subunit [Danio rerio]	28.4	6.83	1	2	2	2	249	28.4	9.06
NP_957362.1	epoxide hydrolase 1 [Danio rerio]	28.38	3.51	1	1	1	1	456	51.9	8.53
NP_999866.1	cytochrome c oxidase subunit 4 isoform 1, mitochondrial [Danio rerio]	28.36	11.83	1	2	2	2	169	19.4	9.32
NP_001314754.1	inter-alpha-trypsin inhibitor heavy chain H2 precursor [Danio rerio]	28.32	1.27	1	1	1	1	946	106.2	7.58
NP_001014357.1	protein RUFY3 [Danio rerio]	28.31	4.89	4	2	2	2	470	52.6	5.21
XP_005166592.1	PREDICTED: 60S ribosomal protein L34 isoform X1 [Danio rerio]	28.29	23.93	1	3	3	3	117	13.4	11.47
XP_696192.2	PREDICTED: prosaposin receptor GPR37L1 [Danio rerio]	28.27	1.64	1	1	1	1	487	53.8	5.16
NP_571185.1	carbonic anhydrase [Danio rerio]	28.05	3.46	1	1	1	1	260	28.7	7.59
NP_001012312.2	gelsolin [Danio rerio]	28.02	1.51	1	1	1	1	729	80.6	5.22
NP_001017833.1	inorganic pyrophosphatase [Danio rerio]	27.92	9.62	1	2	2	2	291	32.6	5.45
NP_001116729.1	U5 small nuclear ribonucleoprotein 200 kDa helicase [Danio rerio]	27.9	2.86	1	4	5	5	2134	243.8	6.07
NP_958866.1	dolichyl-diphosphooligosaccharide--protein glycosyltransferase subunit STT3A [Danio rerio]	27.87	3.12	1	2	2	2	705	80.5	7.85
NP_957347.1	glucosidase 2 subunit beta precursor [Danio rerio]	27.85	3.97	2	2	2	2	529	59.5	4.6
NP_001259013.1	adenosine kinase isoform 2 [Danio rerio]	27.75	2.32	2	1	1	1	345	38.5	5.6
NP_001116770.1	gamma-glutamyltransferase 5 [Danio rerio]	27.69	2.23	2	1	1	1	539	59.1	7.5
XP_005164080.1	PREDICTED: protein kinase, cAMP-dependent, regulatory, type I, alpha (tissue specific extinguisher 1) a isoform X1 [Danio rerio]	27.66	4.49	1	1	1	1	379	43.1	5.43
NP_775361.1	V-type proton ATPase subunit E 1 [Danio rerio]	27.57	23.89	2	3	4	4	226	25.9	7.33
NP_001230101.1	isocitrate dehydrogenase [NAD] subunit gamma, mitochondrial [Danio rerio]	27.57	2.56	1	1	1	1	391	42.7	8.9
NP_997855.1	phospholipase A-2-activating protein [Danio rerio]	27.48	2.13	1	1	1	1	798	86.2	5.68
NP_001032463.1	protein phosphatase 1 regulatory subunit 7 isoform 1 [Danio rerio]	27.39	8.7	2	2	2	2	345	39.4	5.03
NP_001028280.1	transmembrane emp24 domain-containing protein 9 precursor [Danio rerio]	27.24	4.35	3	1	2	2	207	24.2	6.89
NP_998295.2	GTP:AMP phosphotransferase AK3, mitochondrial [Danio rerio]	27.22	7.11	1	1	1	1	225	25	8.41
NP_957476.2	mitochondrial chaperone BCS1 [Danio rerio]	26.89	4.52	1	1	1	1	420	47.5	8.25
NP_001038846.2	phosphotriesterase-related protein [Danio rerio]	26.86	3.15	1	1	1	1	349	39.2	6.65
XP_009299490.1	PREDICTED: cyclin-G-associated kinase isoform X3 [Danio rerio]	26.81	1.34	3	1	1	1	1264	139.8	5.88
NP_001074171.1	N-ethylmaleimide-sensitive factor attachment protein, beta [Danio rerio]	26.61	7.8	1	2	2	2	295	32.9	6.19
NP_001017593.1	epithelial cell adhesion molecule precursor [Danio rerio]	26.5	9.57	1	3	4	5	303	34.1	7.4
XP_692177.3	PREDICTED: mitogen-activated protein kinase kinase kinase 8 [Danio rerio]	26.5	3.39	1	1	1	1	472	53.6	5.88
XP_009293961.1	PREDICTED: gamma-aminobutyric acid receptor subunit alpha-1 isoform X2 [Danio rerio]	26.46	3.05	2	1	1	1	459	51.6	9.38
XP_017212248.1	PREDICTED: solute carrier family 12 member 5 isoform X2 [Danio rerio]	26.4	3.32	3	2	4	4	1116	123.3	6.33
NP_001002155.1	60S ribosomal protein L21 [Danio rerio]	26.15	9.38	1	1	1	1	160	18.5	10.62
NP_955842.1	transmembrane emp24 domain-containing protein 2 precursor [Danio rerio]	26.03	4.48	1	1	1	2	201	22.9	5.17
NP_956193.2	adenylosuccinate lyase [Danio rerio]	26.02	8.51	2	3	3	3	482	54.5	6.67
NP_001019607.1	retinal G protein coupled receptor b [Danio rerio]	25.86	2.75	1	1	1	2	291	32.8	8.37
XP_001333273.1	PREDICTED: metastasis-associated protein MTA1 isoform X2 [Danio rerio]	25.74	1.63	2	1	1	1	615	69.5	8.44
NP_001018493.1	dehydrogenase/reductase SDR family member 7C [Danio rerio]	25.72	4.94	1	1	1	1	324	35.2	7.25
NP_956802.2	116 kDa U5 small nuclear ribonucleoprotein component [Danio rerio]	25.7	3.6	2	2	3	3	973	109.2	4.86
XP_017206550.1	PREDICTED: alpha-2-macroglobulin-like [Danio rerio]	25.56	4.74	6	3	5	5	1075	118.1	5.57
NP_958899.1	isovaleryl-CoA dehydrogenase, mitochondrial [Danio rerio]	25.54	8.13	1	3	4	4	418	45.8	7.83
NP_001038323.1	chromodomain helicase DNA binding protein 4 [Danio rerio]	25.43	1.24	5	2	2	2	1929	218.8	5.86
NP_848523.2	DNA replication licensing factor MCM5 [Danio rerio]	25.4	2.04	1	1	1	1	736	81.7	8.07
NP_001018382.2	synaptotagmin Vb [Danio rerio]	25.21	5.83	1	1	3	3	446	50.9	8.84
NP_001019589.1	neuronal-specific septin-3 [Danio rerio]	25.16	2.77	2	1	1	1	361	40.6	7.33
NP_001243105.1	transmembrane protein 214 [Danio rerio]	25.11	1.49	1	1	1	1	672	76	8.88
XP_005164921.1	PREDICTED: CUGBP Elav-like family member 2 isoform X22 [Danio rerio]	25.01	1.69	41	1	1	1	473	50.9	8.46
XP_695815.4	PREDICTED: von Willebrand factor A domain-containing protein 2 [Danio rerio]	25.01	2.39	1	1	1	1	795	87.6	8.59
XP_009291847.1	PREDICTED: N-terminal EF-hand calcium-binding protein 2 isoform X1 [Danio rerio]	25.01	8.8	2	2	4	5	409	45.7	5.35
NP_001028894.1	crystallin beta gamma X [Danio rerio]	25	8.21	1	2	2	2	207	23.7	9.07
NP_999897.1	D-amino acid oxidase [Danio rerio]	24.98	4.02	3	1	1	1	348	39	8.07
XP_694371.1	PREDICTED: protein FAM134C [Danio rerio]	24.86	3.2	1	1	1	1	500	54.3	4.84
NP_998430.1	cytoskeleton-associated protein 4 [Danio rerio]	24.66	4.04	1	1	2	2	421	46	5.33
NP_001103939.1	quinoid dihydropteridine reductase a [Danio rerio]	24.55	7.59	1	1	1	1	237	24.6	7.08
XP_009292870.1	PREDICTED: ammonium transporter Rh type A isoform X1 [Danio rerio]	24.54	1.94	2	1	1	2	413	44.5	6.7
NP_001018576.1	actin-like 6B [Danio rerio]	24.48	2.66	3	1	1	1	376	40.7	5
XP_009293654.1	PREDICTED: ankyrin-1-like [Danio rerio]	24.44	1.83	14	1	3	4	1963	214.7	6.95
NP_001003438.1	retinoschisin precursor [Danio rerio]	24.44	3.48	1	1	1	1	230	26.2	7.06
NP_001295754.1	CAD protein [Danio rerio]	24.39	1.12	4	1	3	3	2230	247.1	6.68
NP_957509.1	hydroxymethylglutaryl-CoA lyase, mitochondrial [Danio rerio]	24.38	6.47	1	1	1	1	340	35.8	7.85
XP_017206931.1	PREDICTED: WD repeat-containing protein 26-like isoform X2 [Danio rerio]	24.27	3.4	3	1	2	2	500	56.9	5.88
XP_005170964.1	PREDICTED: 60S ribosomal protein L9 isoform X2 [Danio rerio]	24.26	9.38	2	3	3	3	192	21.6	9.95
XP_017209294.1	PREDICTED: copine-3 isoform X3 [Danio rerio]	24.2	2.91	18	1	1	1	309	34.1	7.24
NP_001017640.1	alcohol dehydrogenase [NADP(+)] B [Danio rerio]	24.19	10.49	3	3	3	4	324	36.8	6.7
XP_005165780.1	PREDICTED: interleukin enhancer binding factor 3a isoform X2 [Danio rerio]	23.95	0.85	3	1	1	1	819	91	7.96
XP_009300669.2	PREDICTED: fibulin-1-like, partial [Danio rerio]	23.73	6.71	1	1	1	1	164	18.3	6.3
NP_001107956.1	uncharacterized protein LOC100007793 [Danio rerio]	23.72	1.63	1	1	1	1	613	66.6	8.54
NP_001017792.1	uncharacterized protein LOC550490 [Danio rerio]	23.7	5.1	1	1	1	1	255	26.8	7.42
NP_001005600.1	trans-1,2-dihydrobenzene-1,2-diol dehydrogenase [Danio rerio]	23.67	3.29	1	1	1	1	334	36.6	6.52
NP_001073420.1	CCR4-NOT transcription complex subunit 1 [Danio rerio]	23.53	0.97	1	1	3	3	2374	266.4	6.92
NP_991119.1	COP9 signalosome complex subunit 4 [Danio rerio]	23.51	3.94	2	1	2	2	406	46.3	5.83
NP_001019624.1	RNA polymerase II-associated factor 1 homolog [Danio rerio]	23.47	2.78	1	1	1	1	503	58.2	4.67
NP_001073330.1	apolipoprotein A-IV precursor [Danio rerio]	23.42	4.31	3	1	1	1	255	29.4	4.74
NP_001038912.2	CTD small phosphatase-like protein [Danio rerio]	23.41	6.04	4	1	1	1	265	30.1	5.2
XP_009295840.1	PREDICTED: ras suppressor protein 1 [Danio rerio]	23.22	6.14	1	1	1	1	277	31.2	8.47
XP_009304444.1	PREDICTED: collagen alpha-1(VI) chain [Danio rerio]	23.06	2.18	1	2	2	2	1007	107.4	6.11
XP_009290439.1	PREDICTED: collagen alpha-1(XIV) chain isoform X4 [Danio rerio]	22.95	1.06	4	1	2	3	1794	193.1	5.24
NP_001170813.1	UDP glucuronosyltransferase 1 family, polypeptide B5 precursor [Danio rerio]	22.94	5.11	5	1	2	2	528	59.4	8.25
NP_001035128.1	immune-related, lectin-like receptor 3 isoform a [Danio rerio]	22.88	8.03	1	1	1	1	274	31.2	5.91
NP_001268923.1	uncharacterized protein LOC100535672 precursor [Danio rerio]	22.82	8.26	2	1	1	1	242	26.4	5.11
XP_009303512.1	PREDICTED: PHD finger protein 24 isoform X2 [Danio rerio]	22.69	6.67	2	1	2	2	360	41	4.96
NP_001025358.1	proteasome subunit alpha type-3 [Danio rerio]	22.64	11.76	1	2	3	4	255	28.4	5.06
XP_009296787.1	PREDICTED: xin actin-binding repeat-containing protein 1 isoform X2 [Danio rerio]	22.56	1.01	2	1	2	2	1484	167.8	5.17
NP_956270.1	superoxide dismutase [Mn], mitochondrial [Danio rerio]	22.54	6.25	1	1	1	1	224	25	8.16
NP_001014329.1	septin 9b isoform c [Danio rerio]	22.37	2.98	4	1	1	1	336	39.1	7.05
NP_001025119.1	reticulon-1 isoform 1 [Danio rerio]	22.25	8.02	4	1	2	3	212	24.2	8.63
XP_005169905.1	PREDICTED: nidogen-2 isoform X2 [Danio rerio]	22.19	2.31	6	1	1	1	1728	190.8	5.63
NP_001289164.1	dmX-like protein 2 [Danio rerio]	21.99	0.98	1	1	2	2	3050	337.3	6.39
NP_001103872.1	UDP-glucose 6-dehydrogenase [Danio rerio]	21.84	6.29	1	1	3	3	493	54.5	6.77
NP_942101.1	G1 to S phase transition 1, like [Danio rerio]	21.81	1.73	1	1	1	1	577	63.6	5.03
NP_999853.1	versican b precursor [Danio rerio]	21.57	3.69	2	3	6	8	1570	172.5	4.79
NP_998525.2	programmed cell death 6-interacting protein [Danio rerio]	21.46	4.16	2	2	3	3	866	95.7	6.09
XP_009300377.1	PREDICTED: lupus La protein isoform X1 [Danio rerio]	21.44	6.48	1	1	2	2	401	46.1	7.14
XP_009297741.1	PREDICTED: ubiquitin carboxyl-terminal hydrolase 7 isoform X5 [Danio rerio]	21.4	3.65	5	2	4	4	1096	127.4	5.72
NP_001314721.1	uncharacterized protein LOC768176 precursor [Danio rerio]	21.37	2.11	1	1	1	1	426	47.2	6.71
NP_956312.1	bleomycin hydrolase [Danio rerio]	21.2	2.87	1	1	1	1	453	52.2	6.6
NP_957410.1	endophilin-A1 [Danio rerio]	21.17	3.46	1	1	1	1	347	39	5.47
NP_957021.1	NADH dehydrogenase [ubiquinone] 1 alpha subcomplex subunit 8 [Danio rerio]	21.06	8.72	1	1	1	1	172	20	7.64
XP_005172245.1	PREDICTED: metastasis-associated protein MTA2 isoform X2 [Danio rerio]	20.96	3.55	3	1	2	2	619	69.4	9.47
XP_017211774.1	PREDICTED: IgGFc-binding protein isoform X1 [Danio rerio]	20.91	1.12	2	1	1	1	4540	495.5	5.85
XP_002666893.2	PREDICTED: carnitine O-palmitoyltransferase 1, liver isoform isoform X2 [Danio rerio]	20.87	3.49	2	3	3	3	774	88.5	8.7
NP_956943.1	long-chain-fatty-acid--CoA ligase 4 [Danio rerio]	20.79	2.12	2	1	1	1	706	78.4	7.72
NP_957487.2	talin-2 [Danio rerio]	20.79	1.18	3	1	2	2	2543	271	5.49
NP_001019632.2	DNA-directed RNA polymerase II subunit RPB2 [Danio rerio]	20.67	3.15	2	1	3	3	1174	133.8	6.95
XP_009294955.1	PREDICTED: band 4.1-like protein 1 isoform X1 [Danio rerio]	20.63	1.18	1	1	1	1	1273	144.5	6.35
NP_956744.1	caM kinase-like vesicle-associated protein [Danio rerio]	20.6	2.06	1	1	1	1	436	48.7	5.44
NP_001036786.1	macrophage migration inhibitory factor [Danio rerio]	20.58	14.78	1	1	1	1	115	12.4	7.12
NP_956977.1	ras-related protein Rab-14 [Danio rerio]	20.43	6.98	2	1	1	1	215	23.9	6.21
NP_957475.1	long-chain specific acyl-CoA dehydrogenase, mitochondrial [Danio rerio]	20.41	8.14	1	3	3	3	442	49.4	7.78
NP_956135.2	glucosamine (N-acetyl)-6-sulfatase b precursor [Danio rerio]	20.38	1.97	1	1	1	1	507	57.1	7.09
NP_998269.1	membrane-associated progesterone receptor component 2 [Danio rerio]	20.38	8.96	1	2	2	2	201	22.5	4.83
NP_001278428.1	serotransferrin precursor [Danio rerio]	20.33	9.06	1	4	5	5	673	73.2	6.95
NP_955895.1	fumarylacetoacetase [Danio rerio]	20.11	4.6	1	1	1	1	348	38.7	6.68
NP_001334597.1	E3 ubiquitin-protein ligase TRIP12 [Danio rerio]	20.1	0.93	4	1	2	2	2053	225.9	8.25
XP_009301736.1	PREDICTED: microtubule-associated protein 1A isoform X2 [Danio rerio]	15.56	0.72	2	1	1	1	2362	261.6	4.93
NP_001038732.2	haloacid dehalogenase-like hydrolase domain-containing protein 3 [Danio rerio]	0	2.48	1	1	1	2	242	27.2	8.03
NP_694507.1	protein mab-21-like 2 [Danio rerio]	0	11.14	1	1	4	4	359	41	8.65
NP_998373.1	60S ribosomal protein L19 [Danio rerio]	0	4.59	1	1	1	1	196	23.4	11.46
NP_775382.1	laminin subunit beta-1 precursor [Danio rerio]	0	1.68	1	1	2	2	1785	197.2	5.16
NP_956186.1	CAAX prenyl protease 1 homolog [Danio rerio]	0	2.14	1	1	1	1	468	53.7	7.09
NP_956615.1	RNA-binding protein 28 [Danio rerio]	0	3.47	1	1	3	4	864	97.5	8.95
NP_001018177.1	calpain 2, (m/II) large subunit b [Danio rerio]	0	1.15	9	1	1	1	696	78.2	5.45
NP_001093519.1	inhibitor of growth protein 5 [Danio rerio]	0	2.89	1	1	1	2	242	28.3	7.34
NP_001153628.1	neuroplastin precursor [Danio rerio]	0	2.17	1	1	1	1	277	31.1	6.04
NP_001082994.1	insulin-degrading enzyme [Danio rerio]	0	0.72	3	1	1	1	978	113.2	6.05
NP_001121806.1	structural maintenance of chromosomes protein 6 [Danio rerio]	0	0.64	1	1	1	2	1090	126.2	8.54
XP_001338178.2	PREDICTED: carbohydrate sulfotransferase 12-like [Danio rerio]	0	7.74	1	1	2	2	323	38.5	8.72
XP_697518.3	PREDICTED: signal recognition particle receptor subunit alpha [Danio rerio]	0	2.46	1	1	2	2	650	71.1	8.62
NP_001161736.1	WD repeat-containing protein 37 [Danio rerio]	0	4.05	2	1	3	3	494	54.8	7.21
NP_001135848.1	peripheral plasma membrane protein CASK [Danio rerio]	0	1.74	1	1	2	2	921	104.4	6.4
NP_001139075.1	disks large homolog 5 [Danio rerio]	0	1.04	4	1	2	2	1926	217.7	7.12
XP_002662574.1	PREDICTED: solute carrier family 2, facilitated glucose transporter member 1 [Danio rerio]	0	1.23	1	1	1	1	489	53.6	8.4
NP_001002525.2	ribonuclease P protein subunit p38 [Danio rerio]	0	2.64	1	1	1	1	265	29.5	10.24
NP_705945.1	protein transport protein Sec61 subunit alpha-like 1 [Danio rerio]	0	6.09	2	2	3	3	476	52.2	8.06
NP_001038520.1	uncharacterized protein LOC564531 [Danio rerio]	0	1.16	1	1	1	1	519	56.1	8.6
XP_689876.4	PREDICTED: KAT8 regulatory NSL complex subunit 1-like protein [Danio rerio]	0	1.58	1	1	2	3	821	93.8	8.47
NP_956306.1	coactosin-like protein [Danio rerio]	0	4.23	1	1	1	1	142	15.9	5.4
XP_696031.5	PREDICTED: laminin subunit alpha-3 [Danio rerio]	0	1.5	1	1	2	2	1336	149.4	5.74
XP_009304048.1	PREDICTED: dnaJ homolog subfamily C member 14 [Danio rerio]	0	2.13	1	1	3	4	657	73.9	7.23
NP_001038380.1	methylcrotonoyl-CoA carboxylase subunit alpha, mitochondrial [Danio rerio]	0	0.84	1	1	1	1	711	78	6.62
XP_005173404.1	PREDICTED: P450 (cytochrome) oxidoreductase b isoform X1 [Danio rerio]	0	4.47	2	1	2	2	649	73.6	6.05
XP_005172542.1	PREDICTED: dipeptidyl peptidase 9 isoform X1 [Danio rerio]	0	2.94	2	1	2	2	884	101.1	6.2
XP_017213992.1	PREDICTED: RNA-directed DNA polymerase from mobile element jockey-like [Danio rerio]	0	1.18	1	1	2	2	1104	126.9	9.16
XP_009299853.1	PREDICTED: pleckstrin homology-like domain family B member 1 isoform X6 [Danio rerio]	0	1.06	6	1	2	2	1226	137.5	7.42
NP_001070917.1	probable ubiquitin carboxyl-terminal hydrolase FAF-X [Danio rerio]	0	0.98	5	1	3	3	2551	290.1	5.8
NP_001015062.1	myocilin precursor [Danio rerio]	0	3.38	1	1	2	4	474	53.1	7.42
XP_686239.3	PREDICTED: uncharacterized protein si:ch211-215k15.4 [Danio rerio]	0	4.56	8	1	2	2	329	36.3	8.1
XP_683100.5	PREDICTED: stAR-related lipid transfer protein 13 isoform X1 [Danio rerio]	0	2.55	14	1	3	3	1138	128.5	6.47
NP_001019588.2	paraoxonase 3 [Danio rerio]	0	4.78	3	2	2	2	356	39.6	6
XP_005166220.1	PREDICTED: nuclear receptor coactivator 5 isoform X4 [Danio rerio]	0	1.25	4	1	1	1	479	53.7	8.02
XP_017214508.1	PREDICTED: microtubule-associated tumor suppressor 1 homolog A isoform X2 [Danio rerio]	0	2.52	4	1	3	3	1111	122.3	8.44
NP_997895.1	sideroflexin-2 [Danio rerio]	0	4.36	1	1	2	2	321	35.6	9.29
XP_002667408.4	PREDICTED: sodium- and chloride-dependent GABA transporter 2 [Danio rerio]	0	4.19	1	1	1	1	621	70.9	7.09
NP_998566.1	stathmin-4 [Danio rerio]	0	5.32	2	1	1	1	188	22	5.8

## Sheet: Control-3
Accession	Description	Score	Coverage	# Proteins	# Unique Peptides	# Peptides	# PSMs	# AAs	MW [kDa]	calc. pI
NP_001007030.1	ATPase, Ca++ transporting, fast twitch 1 [Danio rerio]	9560.54	56.74	1	35	73	279	994	108.7	5.19
NP_001071001.1	ATPase, Ca++ transporting, cardiac muscle, fast twitch 1 like [Danio rerio]	5456.77	41.37	2	14	49	164	991	108.9	5.15
NP_942104.2	tubulin, beta 2c [Danio rerio]	4219.93	74.83	1	2	30	141	445	49.8	4.89
NP_001032487.2	tubulin, beta, 2 [Danio rerio]	4124.29	70.55	1	5	30	140	472	52.6	5.06
XP_017213394.1	PREDICTED: titin isoform X5 [Danio rerio]	3544.88	10.09	14	13	217	232	26966	2989.8	6.28
XP_005173528.1	PREDICTED: tubulin beta-6 chain isoform X1 [Danio rerio]	3543.04	67.72	2	4	29	127	443	49.6	4.89
NP_001070183.1	tubulin beta-4B chain-like [Danio rerio]	3519.22	70.72	2	2	28	120	444	49.6	4.94
NP_001108561.1	myosin, heavy polypeptide 1.1, skeletal muscle [Danio rerio]	3379.6	46.21	7	8	96	147	1937	222	5.67
XP_001924014.2	PREDICTED: myosin heavy chain, fast skeletal muscle [Danio rerio]	3304.54	43.99	6	2	87	136	1937	222.1	5.69
XP_017213389.1	PREDICTED: titin [Danio rerio]	3244.39	8.8	5	142	199	206	28237	3138	6.61
XP_017213399.1	PREDICTED: titin isoform X10 [Danio rerio]	3209.34	9.93	7	3	192	203	24349	2698.9	6.3
NP_001070823.1	ATP synthase subunit alpha, mitochondrial [Danio rerio]	3107.95	64.07	2	37	38	91	551	59.7	9.03
NP_956269.1	uncharacterized protein LOC335798 [Danio rerio]	2993.37	75	1	9	29	110	444	49.6	4.92
NP_001019600.2	ATP synthase subunit beta, mitochondrial [Danio rerio]	2963.69	78.14	2	30	31	101	517	55.1	5.27
NP_001019593.1	tubulin beta-2A chain [Danio rerio]	2842.5	58.13	2	2	23	97	449	50.5	4.87
XP_005171843.1	PREDICTED: myosin, heavy polypeptide 2, fast muscle specific isoform X1 [Danio rerio]	2801.02	41.03	6	5	83	124	1935	221.7	5.69
NP_957259.1	sarcoplasmic/endoplasmic reticulum calcium ATPase 2 [Danio rerio]	2734.83	23.8	2	1	27	81	996	109.4	5.19
NP_571759.2	ATPase, Na+/K+ transporting, alpha 3a polypeptide [Danio rerio]	2638.09	40.08	1	9	38	74	1023	112.5	5.38
NP_571761.1	Na+/K+ -ATPase alpha 1 subunit [Danio rerio]	2634.4	37.84	2	11	38	76	1028	113.3	5.33
NP_571765.1	sodium/potassium-transporting ATPase subunit alpha-1 [Danio rerio]	2600.68	35.8	3	10	37	73	1025	112.7	5.41
NP_571764.1	ATPase, Na+/K+ transporting, alpha 1a polypeptide, tandem duplicate 4 [Danio rerio]	2365.45	33.5	1	7	29	63	1024	112.4	5.47
XP_017214634.1	PREDICTED: ADP/ATP translocase 2 [Danio rerio]	2257.45	60.4	2	12	22	82	298	32.7	9.76
NP_001038572.1	crystallin, gamma M2d7 [Danio rerio]	2221.61	78.61	2	1	16	104	173	21.1	7.84
NP_001177911.1	tubulin, alpha 1a [Danio rerio]	2200.07	56.1	2	0	24	75	451	50.1	5.06
NP_001313524.1	tubulin alpha 6-like [Danio rerio]	2191.32	56.1	2	0	24	75	451	50.1	5.06
NP_001098596.2	tubulin alpha-1B chain [Danio rerio]	2131.94	56.1	2	0	24	69	451	50.1	5.06
NP_001002142.1	uncharacterized protein LOC415232 [Danio rerio]	2114.22	79.89	3	5	18	96	174	21.3	7.83
NP_775338.2	beta-crystallin B1 [Danio rerio]	2015.17	73.71	1	17	17	53	232	26.8	6.87
NP_001002066.1	cardiac muscle alpha actin 1 [Danio rerio]	1993.64	61.27	5	1	29	89	377	42	5.39
NP_775329.1	brain creatine kinase b [Danio rerio]	1935.25	52.76	4	19	25	66	381	42.9	5.8
NP_001003558.1	tubulin, alpha 8 like 3 [Danio rerio]	1930.07	53.78	3	1	22	70	450	50	5.06
NP_956479.1	tubulin, alpha 8 like 4 [Danio rerio]	1904.72	48.44	1	1	18	63	450	50	5.1
XP_017213459.1	PREDICTED: ADP/ATP translocase 1 isoform X1 [Danio rerio]	1848.3	55.37	1	7	17	64	298	32.7	9.73
NP_001103330.1	crystallin, gamma M2d10 [Danio rerio]	1843.16	79.77	1	1	18	123	173	21.2	7.84
NP_001025448.1	ATPase, Ca++ transporting, cardiac muscle, slow twitch 2b [Danio rerio]	1794.97	19.52	2	1	22	58	1035	113.5	5.45
NP_571760.2	sodium/potassium-transporting ATPase subunit alpha-3 [Danio rerio]	1735.32	33.82	1	4	32	54	1023	112.6	5.55
NP_998195.1	tubulin alpha-1D chain [Danio rerio]	1698.84	51.44	1	5	20	56	451	50	5.02
NP_001103873.1	heat shock cognate 71 kDa protein [Danio rerio]	1599.36	50.54	8	29	31	55	649	71.1	5.47
XP_009299855.1	PREDICTED: sarcoplasmic/endoplasmic reticulum calcium ATPase 3 isoform X2 [Danio rerio]	1590.32	18.06	2	1	20	57	991	108.9	5.4
XP_017208743.1	PREDICTED: myosin heavy chain, fast skeletal muscle isoform X2 [Danio rerio]	1567.08	26.19	8	2	56	75	1936	221.5	5.74
NP_956752.2	eukaryotic translation elongation factor 2b [Danio rerio]	1545.83	57.58	5	18	41	85	858	95.4	6.7
NP_001038328.1	crystallin, gamma M2d5 [Danio rerio]	1496.54	79.77	2	3	18	98	173	21.2	7.84
NP_001002138.1	crystallin, gamma M2d6 [Danio rerio]	1485.59	65.52	4	4	13	86	174	21.3	8.02
NP_853632.3	actin, cytoplasmic 2 [Danio rerio]	1479.3	60.8	2	8	25	77	375	41.7	5.48
NP_571007.2	muscle creatine kinase a [Danio rerio]	1431.17	61.94	2	14	23	54	381	42.8	6.8
NP_571758.1	sodium/potassium-transporting ATPase subunit alpha-2 [Danio rerio]	1425.18	21.63	1	4	20	41	1017	112	5.21
NP_958889.1	transitional endoplasmic reticulum ATPase [Danio rerio]	1311	50.62	3	31	33	53	806	89.4	5.26
NP_999949.2	actin, alpha skeletal muscle [Danio rerio]	1299.83	63.13	1	1	29	66	377	41.9	5.48
NP_991107.2	actinin alpha 3b [Danio rerio]	1277.77	49.22	3	15	41	67	898	103.8	5.3
NP_571597.1	actinin alpha 3a [Danio rerio]	1154.86	42.86	3	14	36	61	896	103.5	5.2
NP_944590.1	aconitate hydratase, mitochondrial [Danio rerio]	1117.75	44.12	1	25	27	46	782	84.8	7.68
XP_005169682.1	PREDICTED: beta-crystallin B1 [Danio rerio]	1096.71	72.15	1	14	17	52	219	25.6	7.24
NP_001093912.1	crystallin, gamma M2d12 [Danio rerio]	1086.21	53.18	2	5	13	65	173	21.3	7.81
NP_001005391.2	clathrin, heavy polypeptide a [Danio rerio]	1083	29.7	5	13	39	49	1680	191.7	5.69
XP_684227.1	PREDICTED: sarcoplasmic/endoplasmic reticulum calcium ATPase 2 [Danio rerio]	1079.03	13.54	1	1	13	38	1056	115.8	5.3
XP_005157650.1	PREDICTED: creatine kinase M-type isoform X1 [Danio rerio]	1036.97	45.26	2	12	19	45	380	42.8	6.77
NP_571584.2	keratin 4 [Danio rerio]	997.41	54.12	3	16	33	52	497	54	5.39
NP_955839.2	glutamate dehydrogenase 1b [Danio rerio]	990.7	46.49	1	9	23	46	542	59.9	8.27
NP_571385.2	heat shock protein HSP 90-beta [Danio rerio]	939.65	41.1	6	19	27	42	725	83.3	5
XP_009289531.1	PREDICTED: crystallin, beta A1, like 1 isoform X1 [Danio rerio]	936.81	74.04	3	13	13	49	208	24.5	6.87
NP_998296.1	malate dehydrogenase, mitochondrial [Danio rerio]	926.49	73.89	1	18	18	29	337	35.4	8.15
XP_697966.5	PREDICTED: elongation factor 2 [Danio rerio]	888.98	34.73	5	3	25	58	861	95.8	6.83
NP_571182.1	type I cytokeratin, enveloping layer [Danio rerio]	884.39	62	13	1	28	45	429	46.7	5.21
NP_571944.1	guanine nucleotide-binding protein G(t) subunit alpha-2 [Danio rerio]	872.88	59.32	4	16	19	32	354	40.2	5.53
NP_001181907.1	clathrin, heavy chain b (Hc) [Danio rerio]	857.9	21.35	4	5	31	40	1677	191.5	5.72
XP_009293480.1	PREDICTED: spectrin alpha chain, non-erythrocytic 1 isoform X8 [Danio rerio]	837.63	15.56	9	30	33	39	2455	282	5.21
NP_001093607.1	myosin binding protein Hb [Danio rerio]	830.82	34.97	5	16	17	36	529	57.1	5.5
NP_878299.1	V-type proton ATPase subunit B, brain isoform [Danio rerio]	809.97	43.42	2	8	16	28	509	56.5	5.72
NP_001093907.1	crystallin, beta B1, like 2 [Danio rerio]	799.85	71.04	1	13	16	38	221	25.9	6.96
NP_955858.1	isocitrate dehydrogenase [NADP], mitochondrial [Danio rerio]	797.94	60.36	1	24	26	40	449	50.4	8.12
NP_997887.1	alpha-enolase [Danio rerio]	789.95	53.24	2	10	22	37	432	47	6.58
NP_001076351.1	type I cytokeratin, enveloping layer, like [Danio rerio]	785.27	59.67	11	2	27	39	429	46.6	5.21
NP_998259.1	glyceraldehyde-3-phosphate dehydrogenase 2 [Danio rerio]	766.5	34.63	1	8	10	26	335	36.1	7.03
XP_017209105.1	PREDICTED: keratin 5 isoform X2 [Danio rerio]	765.75	39.6	4	3	26	42	548	57.7	5.41
XP_005159402.1	PREDICTED: guanine nucleotide binding protein (G protein), beta polypeptide 3b isoform X1 [Danio rerio]	760.53	65.68	24	17	18	29	338	36.5	6.16
NP_851847.1	60 kDa heat shock protein, mitochondrial [Danio rerio]	728.1	51.83	1	24	24	40	575	61.2	5.72
NP_878298.1	V-type proton ATPase subunit B, kidney isoform [Danio rerio]	725.68	40.12	1	7	15	27	506	55.9	5.57
NP_958863.1	T-complex protein 1 subunit beta [Danio rerio]	719.72	29.53	1	11	12	24	535	57.7	6.32
XP_009291572.1	PREDICTED: collagen alpha-1(XII) chain isoform X3 [Danio rerio]	708.83	15.53	4	31	36	40	3020	326.8	5.55
NP_571338.1	elongation factor 1-alpha [Danio rerio]	683.39	41.56	6	19	19	40	462	50	9.09
XP_002666686.1	PREDICTED: V-type proton ATPase catalytic subunit A [Danio rerio]	674.59	33.87	1	3	16	26	617	68.3	5.58
NP_571394.1	opsin-1, short-wave-sensitive 1 [Danio rerio]	670.78	26.79	1	10	11	21	336	37.1	6.95
NP_001003428.1	gamma-crystallin N-B [Danio rerio]	669.2	68.85	3	13	13	24	183	21.7	6.27
NP_001299846.1	serine/threonine-protein phosphatase 2A 65 kDa regulatory subunit A beta isoform [Danio rerio]	652.87	34.3	1	6	18	25	589	65.4	5.02
XP_009291639.1	PREDICTED: pyruvate kinase PKM isoform X1 [Danio rerio]	651.7	38.35	1	2	17	24	532	58.1	6.48
NP_001036210.1	cytoplasmic dynein 1 heavy chain 1 [Danio rerio]	648.42	10.75	1	31	39	45	4643	532.9	6.47
XP_017212317.1	PREDICTED: phosphorylase, glycogen, muscle b isoform X1 [Danio rerio]	634.46	21.5	2	6	17	21	842	96.8	6.81
NP_001108586.1	glyceraldehyde-3-phosphate dehydrogenase [Danio rerio]	628.01	44.74	1	9	11	25	333	35.8	8.12
NP_001076267.1	14-3-3 protein beta/alpha-A [Danio rerio]	626.66	59.02	1	7	15	25	244	27.6	4.78
NP_571263.1	myosin regulatory light chain 2, skeletal muscle isoform [Danio rerio]	610.07	77.51	1	7	15	28	169	18.9	4.73
NP_955949.1	rab GDP dissociation inhibitor beta [Danio rerio]	593.91	43.97	2	7	14	23	448	50.5	5.85
NP_999888.1	beta-enolase [Danio rerio]	586.94	50.58	1	9	16	27	433	47.4	6.7
XP_009303963.1	PREDICTED: beta-crystallin A4 isoform X1 [Danio rerio]	586.29	57.14	1	10	10	20	196	23	6.73
NP_001333132.1	uncharacterized protein LOC334269 [Danio rerio]	570.45	17.72	1	22	25	31	1501	165.8	8.12
NP_001002586.1	crystallin, beta A1b [Danio rerio]	563.21	63.64	1	10	10	20	198	23.3	6.39
NP_001005590.1	serine/threonine-protein phosphatase 2A 65 kDa regulatory subunit A beta isoform [Danio rerio]	560.35	31.58	1	4	16	19	589	65.1	5.05
NP_001004668.1	myosin light chain, phosphorylatable, fast skeletal muscle [Danio rerio]	556.65	70	1	3	12	23	170	19.1	4.69
NP_955880.1	alpha-actinin-4 [Danio rerio]	554.65	26.86	1	8	21	32	901	103.7	5.16
NP_956374.1	keratin, type II cytoskeletal 8 [Danio rerio]	537.27	24.81	2	3	15	25	520	57.7	5.22
NP_997774.1	guanine nucleotide-binding protein G(I)/G(S)/G(T) subunit beta-1 [Danio rerio]	537.14	41.76	1	1	9	17	340	37.3	6
NP_001017824.1	keratin 92 [Danio rerio]	535.12	39.3	11	3	17	30	430	47.2	5.41
NP_001018444.2	rab GDP dissociation inhibitor alpha [Danio rerio]	531.64	41.39	2	7	13	23	447	50.4	5.08
NP_571159.1	rhodopsin [Danio rerio]	529.19	16.38	1	4	4	10	354	39.7	7.25
XP_003201626.3	PREDICTED: myomesin-2 [Danio rerio]	529.03	25.02	1	24	30	35	1367	151.3	6.74
NP_001018353.1	dihydropyrimidinase-related protein 2 [Danio rerio]	517.3	33.86	3	8	16	22	573	62.4	6.49
NP_001002049.1	crystallin, beta A2a [Danio rerio]	507	55.33	1	8	11	25	197	23.8	6.87
XP_005159128.1	PREDICTED: guanine nucleotide-binding protein G(o) subunit alpha isoform X2 [Danio rerio]	506.38	46.95	6	8	12	19	311	35.4	6.14
NP_955365.1	pyruvate kinase PKM [Danio rerio]	503.31	31.58	1	1	15	19	532	58	6.98
NP_001295538.1	creatine kinase, mitochondrial 2a (sarcomeric) isoform 2 [Danio rerio]	488.97	45.56	3	8	13	22	417	46.8	8.02
NP_001076574.1	keratin 17 [Danio rerio]	488.8	31.21	12	1	16	24	423	46.3	5.49
NP_001020353.1	syntaxin-binding protein 1 [Danio rerio]	487.69	34.69	3	20	20	27	591	67.1	6.67
NP_001003848.1	gamma-enolase [Danio rerio]	482.85	33.41	2	6	10	17	434	46.8	4.91
NP_571655.2	60S acidic ribosomal protein P0 [Danio rerio]	477.28	51.9	2	13	13	19	316	34.4	5.99
NP_956089.1	tubulin alpha-2 chain [Danio rerio]	475.23	24.5	2	2	11	26	449	50.2	5.1
NP_001002581.2	crystallin, gamma M2d8 [Danio rerio]	475.02	52	2	4	11	24	175	21.6	7.61
XP_009298079.1	PREDICTED: sarcalumenin isoform X1 [Danio rerio]	467.74	34.26	2	12	17	21	470	53.8	6.24
XP_009299898.1	PREDICTED: flotillin-2a isoform X2 [Danio rerio]	467.71	47.66	3	7	14	21	363	40.2	5.77
XP_009300987.1	PREDICTED: guanine nucleotide binding protein (G protein), beta polypeptide 1, like isoform X1 [Danio rerio]	466.17	43.24	26	1	10	18	340	37.3	6
NP_957429.1	V-type proton ATPase catalytic subunit A [Danio rerio]	466	32.74	1	2	15	21	617	68.3	5.66
NP_861429.1	annexin A4 [Danio rerio]	464.49	44.86	1	11	11	13	321	35.6	6.46
XP_005164173.1	PREDICTED: fructose-bisphosphate aldolase A isoform X1 [Danio rerio]	463.68	45.6	3	10	18	26	364	39.7	8.19
NP_571322.1	L-lactate dehydrogenase B-A chain [Danio rerio]	456.77	38.02	1	9	12	19	334	36.2	6.89
XP_005163170.3	PREDICTED: pyruvate kinase isozymes M1/M2 isoform X1 [Danio rerio]	455.94	40	3	15	20	26	605	66.7	7.94
XP_009305750.1	PREDICTED: alpha-actinin-1 isoform X2 [Danio rerio]	455.59	20.4	5	1	17	25	897	103.9	5.68
NP_001002408.1	crystallin, gamma M2d13 [Danio rerio]	450.31	49.71	1	4	10	22	173	21.2	7.99
NP_571403.1	heat shock protein HSP 90-alpha 1 [Danio rerio]	447.88	17.22	29	4	11	17	726	83.5	5.05
NP_571680.1	fatty acid binding protein 7, brain, a [Danio rerio]	444.66	66.67	2	7	7	14	132	14.9	5.6
NP_998319.1	pyruvate dehydrogenase E1 component subunit beta, mitochondrial [Danio rerio]	442.55	42.34	1	11	11	14	359	39.3	6.11
NP_001018343.1	slow myosin heavy chain 1 [Danio rerio]	442.45	12.9	8	1	26	38	1938	222.7	5.67
NP_998223.1	78 kDa glucose-regulated protein precursor [Danio rerio]	441.77	34.15	1	16	19	22	650	71.9	5.14
NP_957073.2	oxoglutarate (alpha-ketoglutarate) dehydrogenase (lipoamide) [Danio rerio]	435.92	21.14	7	17	17	21	1022	115.6	7.06
NP_932336.3	transketolase-like protein 2 [Danio rerio]	434.75	34.72	1	16	16	18	625	67.8	7.23
XP_017211973.1	PREDICTED: matrilin-4 isoform X10 [Danio rerio]	428.85	31.51	11	16	18	25	657	72.4	5.26
NP_001007766.1	NADH-ubiquinone oxidoreductase 75 kDa subunit, mitochondrial [Danio rerio]	424.54	22.98	1	14	15	18	731	79.4	6.15
NP_998227.1	ubiquitin-like modifier-activating enzyme 1 [Danio rerio]	423.9	20.13	3	14	16	18	1058	118.1	5.68
NP_956840.1	26S proteasome non-ATPase regulatory subunit 2 [Danio rerio]	416.39	15.38	1	8	9	10	897	99.4	5.4
NP_001001589.1	cytochrome b-c1 complex subunit 2, mitochondrial [Danio rerio]	414.21	34.8	1	11	11	11	454	48.1	8.37
NP_997741.1	glutamate dehydrogenase 1a [Danio rerio]	413.66	30.33	1	3	17	27	544	60.1	7.96
XP_002661306.1	PREDICTED: hemoglobin embryonic subunit alpha [Danio rerio]	410.72	51.75	1	7	8	13	143	15.6	9.17
NP_956283.1	aspartate aminotransferase 2 [Danio rerio]	401.38	37.62	1	9	12	14	428	47.4	8.76
NP_958864.1	flotillin-1 [Danio rerio]	397.92	34.59	1	8	10	14	425	47.2	6.73
NP_001002405.1	arrestin-C [Danio rerio]	395.97	37.54	1	10	12	17	357	39.5	6.47
NP_955879.1	voltage-dependent anion-selective channel protein 2 [Danio rerio]	394.84	47	2	10	11	15	283	30.3	8.82
NP_571833.1	erythrocyte band 7 integral membrane protein isoform 2 [Danio rerio]	394.59	33.1	8	9	9	12	284	31.6	5.44
XP_009293050.1	PREDICTED: ryanodine receptor 3 isoform X3 [Danio rerio]	391.61	6.22	7	22	29	32	4856	549.3	5.49
NP_571519.1	guanine nucleotide-binding protein subunit beta-2-like 1 [Danio rerio]	390.83	55.52	1	13	13	14	317	35.1	7.69
NP_001019598.1	gamma crystallin-like [Danio rerio]	390.14	37.5	1	6	6	15	176	21.2	7.97
NP_997947.1	calcium-binding mitochondrial carrier protein Aralar1 [Danio rerio]	389.9	26.69	7	14	14	18	682	75.3	8.47
XP_005163494.1	PREDICTED: myomesin 1a isoform X1 [Danio rerio]	382.6	22.12	2	24	27	30	1483	166.2	6.6
NP_001071272.2	polyubiquitin-C [Danio rerio]	380.34	69.61	5	5	5	15	533	59.9	8.07
NP_957114.1	cytochrome b-c1 complex subunit 1, mitochondrial [Danio rerio]	376.78	26.58	2	10	10	18	474	52.1	6.64
NP_955892.1	citrate synthase, mitochondrial precursor [Danio rerio]	374.32	24.57	1	11	11	16	468	51.7	7.85
XP_005167534.1	PREDICTED: beta-crystallin A2 isoform X1 [Danio rerio]	374.25	53.3	2	5	8	13	197	23.6	6.13
NP_997974.2	glycogen phosphorylase, brain form [Danio rerio]	372.19	18.62	2	3	12	14	843	97.4	6.55
NP_998529.3	protein disulfide-isomerase precursor [Danio rerio]	366.14	31.63	1	14	16	24	509	56.6	4.65
NP_957346.1	40S ribosomal protein SA [Danio rerio]	362.93	26.95	1	6	6	11	308	34	4.84
NP_001082906.1	mitochondrial trifunctional protein, alpha subunit [Danio rerio]	360.44	26.34	1	11	16	21	763	82.8	9.01
XP_009304503.2	PREDICTED: transketolase-like isoform X2 [Danio rerio]	358.56	26.25	2	12	13	16	579	64	7.2
NP_001013280.1	gamma-crystallin F [Danio rerio]	355.04	57.71	1	9	9	11	175	20.6	7.06
XP_009304586.2	PREDICTED: spectrin beta chain, non-erythrocytic 1, partial [Danio rerio]	354.96	10.83	5	20	23	26	2363	273.1	5.64
NP_658909.1	glucose-6-phosphate isomerase a [Danio rerio]	354.51	14.1	1	5	6	11	553	62	6.95
NP_001138274.1	si:ch211-251b21.1 precursor [Danio rerio]	354.25	39.08	1	16	16	20	458	50.2	7.83
NP_835232.2	scinderin like a [Danio rerio]	350.84	22.08	1	14	14	17	720	80	7.34
NP_998142.1	DEAD (Asp-Glu-Ala-Asp) box polypeptide 39Ab [Danio rerio]	342.36	31.62	2	1	13	18	427	48.9	5.59
NP_001018348.1	dihydropyrimidinase-related protein 3 [Danio rerio]	341.07	29.63	1	10	11	13	567	61.5	6.44
NP_001003445.1	keratin 91 [Danio rerio]	340.42	28.11	11	3	15	25	466	50	5.43
NP_705954.2	triosephosphate isomerase B [Danio rerio]	339.67	69.35	1	11	13	16	248	26.8	7.33
NP_937853.1	endoplasmin precursor [Danio rerio]	339.22	23.96	1	13	15	19	793	91.2	4.86
NP_957204.1	succinate dehydrogenase [ubiquinone] flavoprotein subunit, mitochondrial precursor [Danio rerio]	335.02	17.25	1	9	9	11	661	72	6.67
XP_005161196.1	PREDICTED: neural cell adhesion molecule 1 isoform X9 [Danio rerio]	332.46	14.11	17	11	12	15	978	106.7	4.83
NP_957260.1	26S protease regulatory subunit 7 [Danio rerio]	330.21	33.03	1	12	12	16	433	48.7	5.95
NP_001003832.1	26S protease regulatory subunit 10B [Danio rerio]	330.06	19.79	1	8	8	10	389	44.2	7.49
XP_005164391.1	PREDICTED: si:ch211-5k11.12 isoform X1 [Danio rerio]	329.17	68.71	4	10	11	19	147	16.2	7.44
NP_998310.1	14-3-3 protein beta/alpha-B [Danio rerio]	328.8	54.13	1	2	13	21	242	27.4	4.77
NP_958906.2	4-aminobutyrate aminotransferase, mitochondrial [Danio rerio]	325.56	23.2	1	7	8	11	500	55.7	7.69
NP_001037793.1	vesicle-fusing ATPase [Danio rerio]	325.47	23.12	4	15	15	18	744	82.5	6.84
NP_998401.1	interleukin enhancer-binding factor 2 homolog [Danio rerio]	318.97	34.37	1	8	8	12	387	42.8	5.41
NP_775370.1	elongation factor 1-gamma [Danio rerio]	318.96	30.77	1	12	12	16	442	50.5	7.3
NP_957165.1	cone cGMP-specific 3',5'-cyclic phosphodiesterase subunit alpha' [Danio rerio]	317.37	30.87	3	21	21	25	852	98.2	5.54
NP_001001404.1	voltage-dependent anion-selective channel protein 1 [Danio rerio]	317.23	40.64	1	9	9	10	283	30.6	6.7
NP_775357.1	T-complex protein 1 subunit gamma [Danio rerio]	315.35	31.12	1	14	15	17	543	60.3	5.9
NP_998544.1	aspartate aminotransferase 2a [Danio rerio]	315.21	37.85	1	9	12	15	428	47.6	9.17
NP_001002468.1	peroxiredoxin-2 [Danio rerio]	314.5	43.15	1	6	9	15	197	21.8	6.34
NP_001116710.1	plasma membrane calcium-transporting ATPase 2 [Danio rerio]	313.23	9.74	4	3	10	14	1253	137.8	5.9
XP_017212806.1	PREDICTED: plasma membrane calcium ATPase 3a isoform X7 [Danio rerio]	313.18	8.1	8	1	8	11	1173	129.1	5.55
NP_001003627.2	NAD-dependent malic enzyme, mitochondrial [Danio rerio]	309.16	21	1	8	8	9	581	64.9	7.02
XP_005170605.1	PREDICTED: nucleolin isoform X5 [Danio rerio]	308.58	19.79	6	11	12	13	657	70.1	4.75
NP_956989.1	alpha-enolase [Danio rerio]	308.2	31.87	1	3	11	17	433	47.3	4.87
NP_956991.1	creatine kinase S-type, mitochondrial [Danio rerio]	306.25	35.59	3	4	11	18	413	46.3	6.93
XP_017213279.1	PREDICTED: nebulin isoform X9 [Danio rerio]	305.83	9.07	20	20	23	23	6198	712	9.35
NP_938180.1	eukaryotic translation initiation factor 4A, isoform 1A [Danio rerio]	305.73	39.9	3	7	12	16	406	46.2	5.41
NP_998380.1	aldolase a, fructose-bisphosphate, b [Danio rerio]	305.5	32.42	3	4	12	15	364	39.5	8.24
NP_001013359.1	tyrosine 3-monooxygenase/tryptophan 5-monooxygenase activation protein, epsilon polypeptide 2 [Danio rerio]	305.28	38.82	1	4	10	16	255	28.9	4.92
NP_919365.1	fructose-bisphosphate aldolase C-B [Danio rerio]	304.53	36.36	1	10	12	15	363	39.2	6.64
XP_017206677.1	PREDICTED: dynamin-2 [Danio rerio]	303.18	22.32	1	7	11	12	542	60.9	7.81
NP_956294.1	myosin light chain 1/3, skeletal muscle isoform [Danio rerio]	302.78	53.16	8	7	9	15	190	20.9	4.77
XP_017207452.1	PREDICTED: ryanodine receptor 1 isoform X7 [Danio rerio]	302.74	5.9	11	21	27	29	5071	574	5.12
NP_571180.1	tropomyosin alpha-1 chain [Danio rerio]	301.75	33.1	36	10	10	13	284	32.7	4.74
NP_956258.1	recoverin 2 [Danio rerio]	301.24	41.97	1	5	6	8	193	22.6	5.02
NP_001315271.1	DEAD (Asp-Glu-Ala-Asp) box polypeptide 39Aa [Danio rerio]	296.4	29.04	2	1	12	18	427	48.9	5.59
NP_956313.1	trifunctional enzyme subunit beta, mitochondrial [Danio rerio]	295.19	23.99	1	11	11	17	471	49.9	9.2
NP_997770.1	14-3-3 protein epsilon [Danio rerio]	292.59	50.59	1	5	12	18	255	29.1	4.77
XP_017208136.1	PREDICTED: collagen alpha-1(XII) chain isoform X4 [Danio rerio]	291.57	4.71	5	8	13	15	3591	388.9	5.85
NP_001018464.1	glycogen phosphorylase, muscle form [Danio rerio]	291.54	20.07	2	4	16	19	842	96.9	7.12
XP_009298098.1	PREDICTED: ubiquinol-cytochrome c reductase core protein II isoform X1 [Danio rerio]	291.14	27.61	2	7	7	9	460	49.2	7.53
NP_958892.1	tyrosine 3-monooxygenase/tryptophan 5-monooxygenase activation protein, theta polypeptide b [Danio rerio]	288.7	42.86	1	6	10	14	245	27.8	4.77
NP_571328.2	green-sensitive opsin-1 [Danio rerio]	286.52	21.49	3	2	5	10	349	38.8	8.1
NP_957447.1	40S ribosomal protein S3 [Danio rerio]	286.24	64.08	1	18	18	21	245	26.8	9.66
XP_009305275.1	PREDICTED: annexin A11-like [Danio rerio]	286.22	17.11	2	6	7	8	485	51.4	7.34
XP_017212446.1	PREDICTED: histone H3-like [Danio rerio]	284.31	34.71	18	11	12	17	242	27	11.44
XP_017211506.1	PREDICTED: dynamin 1a isoform X7 [Danio rerio]	283.72	17.36	11	3	14	17	847	95.1	6.86
NP_955856.1	tyrosine 3-monooxygenase/tryptophan 5-monooxygenase activation protein, beta polypeptide like [Danio rerio]	283.37	49.8	2	7	11	19	245	27.9	4.82
NP_001005589.1	40S ribosomal protein S4, X isoform [Danio rerio]	283.06	46.01	1	11	12	15	263	29.7	10.17
NP_001070027.2	insulin-like growth factor 2 mRNA-binding protein 1 [Danio rerio]	282.45	16.56	1	5	7	8	598	65.5	8.76
NP_001025233.1	apolipoprotein Bb, tandem duplicate 1 precursor [Danio rerio]	281.83	4.13	2	11	12	13	3730	412.3	5.24
NP_861422.2	annexin A5 [Danio rerio]	277.43	36.28	1	10	10	12	317	35	5.64
NP_956866.1	26S proteasome non-ATPase regulatory subunit 3 [Danio rerio]	277.23	26.04	1	9	11	15	503	57.9	8.76
XP_009301919.1	PREDICTED: myomesin-1 isoform X6 [Danio rerio]	275.17	10.24	6	10	13	14	1465	163.9	6.38
NP_001002374.1	methylmalonate-semialdehyde dehydrogenase [acylating], mitochondrial [Danio rerio]	273.47	28.95	1	9	9	12	525	57.1	8.03
NP_001002099.1	mitochondrial 2-oxoglutarate/malate carrier protein [Danio rerio]	272.97	25	1	6	6	7	308	33.8	9.82
NP_571077.2	lamin-B2 [Danio rerio]	268.19	35.51	1	17	19	25	583	65.9	5.26
NP_922916.1	dolichyl-diphosphooligosaccharide--protein glycosyltransferase subunit 1 precursor [Danio rerio]	267.14	27.26	1	12	13	22	598	67.6	6.81
NP_998417.1	hexokinase-1 [Danio rerio]	264.35	14.49	2	11	11	14	918	102.8	6.44
NP_571038.2	desmin isoform 1 [Danio rerio]	262.12	39.53	10	12	17	22	473	54.1	5.77
NP_942096.1	creatine kinase U-type, mitochondrial [Danio rerio]	261.74	24.7	2	5	11	15	417	46.7	7.91
NP_001007052.3	synaptic vesicle membrane protein VAT-1 homolog [Danio rerio]	261.05	27.69	1	13	13	14	484	53.5	6.83
XP_005166803.1	PREDICTED: voltage-dependent anion-selective channel protein 3 isoform X4 [Danio rerio]	260.24	42.21	3	2	9	9	308	32.8	8.91
NP_571566.1	insulin-like growth factor 2 mRNA-binding protein 3 [Danio rerio]	259.26	24.4	4	10	11	11	582	63.3	8.79
XP_005156668.1	PREDICTED: eukaryotic translation initiation factor 3 subunit A isoform X1 [Danio rerio]	258.8	10.04	2	10	12	14	1265	151.1	7.87
NP_571267.1	opsin-1, short-wave-sensitive 2 [Danio rerio]	257.15	13.56	1	3	3	7	354	39.5	8.24
NP_957356.1	T-complex protein 1 subunit theta [Danio rerio]	254.69	26.74	2	12	12	13	546	59.3	5.35
NP_571321.1	L-lactate dehydrogenase A chain [Danio rerio]	252.78	22.22	2	5	8	10	333	36.2	7.3
NP_958914.1	dihydrolipoyl dehydrogenase, mitochondrial [Danio rerio]	251.33	28.8	1	10	11	12	507	53.5	7.69
NP_944591.1	electron transfer flavoprotein subunit alpha, mitochondrial [Danio rerio]	248.99	34.53	2	11	11	14	333	35.1	7.36
NP_998552.1	phosphoglycerate kinase 1 [Danio rerio]	248.19	21.34	1	5	7	9	417	44.7	6.93
NP_919348.3	fructose-bisphosphate aldolase B [Danio rerio]	248.17	27.75	1	6	7	9	364	39.3	8.24
NP_999921.1	NAD(P) transhydrogenase, mitochondrial [Danio rerio]	245.24	19.28	2	18	19	19	1079	112.7	6.84
XP_017211509.1	PREDICTED: dynamin-1 isoform X3 [Danio rerio]	245.03	19.76	4	2	15	18	845	95.3	6.81
NP_001107814.1	keratin type 1 c19e [Danio rerio]	243.74	18.82	2	5	8	13	473	49.9	5.02
NP_958921.1	14-3-3 protein theta [Danio rerio]	243.04	27.76	1	2	7	10	245	27.7	4.74
NP_957045.1	retinoid isomerohydrolase [Danio rerio]	241.74	26.55	1	13	14	18	531	60.8	6.3
NP_001026846.1	poly(A) binding protein, cytoplasmic 1a [Danio rerio]	241	14.04	8	7	7	7	634	70.7	9.51
NP_956933.1	flotillin 2 [Danio rerio]	239.63	21.96	1	1	8	10	428	46.9	5.16
NP_001296387.1	cold-inducible RNA-binding protein isoform 3 [Danio rerio]	239.33	23.15	3	4	4	4	203	21.3	8.73
XP_003199094.1	PREDICTED: dihydropyrimidinase-related protein 2 [Danio rerio]	238.77	17.63	2	3	10	12	573	62.7	6.8
XP_005171321.1	PREDICTED: tenascin-N isoform X1 [Danio rerio]	236.77	10.78	4	6	6	6	1020	111.9	6.2
NP_571943.1	guanine nucleotide-binding protein G(t) subunit alpha-1 [Danio rerio]	236.57	17.71	4	2	5	7	350	39.8	5.53
XP_017207116.1	PREDICTED: calpain-3 isoform X3 [Danio rerio]	235.77	26.51	4	17	17	19	713	82.7	5.5
NP_571785.2	cathepsin D precursor [Danio rerio]	235.13	20.35	1	5	5	7	398	43.2	6.68
XP_005166802.1	PREDICTED: voltage-dependent anion-selective channel protein 3 isoform X3 [Danio rerio]	233.47	41.75	2	1	8	8	309	33	8.91
NP_001098746.1	trifunctional enzyme subunit alpha, mitochondrial [Danio rerio]	232.26	18.27	1	8	11	14	761	81.8	9.13
XP_009292801.1	PREDICTED: heterogeneous nuclear ribonucleoprotein Q isoform X2 [Danio rerio]	230.89	20.95	4	6	11	14	568	62.9	7.78
NP_001304681.1	vinculin b [Danio rerio]	227.03	4.88	1	2	4	6	1066	116.3	6.21
NP_775355.1	T-complex protein 1 subunit eta [Danio rerio]	226.68	21.76	1	8	10	12	547	59.8	7.97
NP_001038898.2	ribosomal protein S5-like [Danio rerio]	225.43	26.42	2	7	8	11	212	23.7	9.23
XP_005162135.1	PREDICTED: plasma membrane calcium-transporting ATPase 3 isoform X6 [Danio rerio]	223.43	6.86	7	1	7	9	1166	127.7	5.52
NP_957452.1	delta-1-pyrroline-5-carboxylate dehydrogenase, mitochondrial precursor [Danio rerio]	222.19	17.45	1	9	9	11	556	61.5	7.27
NP_571694.1	myosin, light polypeptide 3, skeletal muscle [Danio rerio]	220.9	49.01	2	6	8	15	151	16.8	4.55
XP_009306068.1	PREDICTED: O-linked N-acetylglucosamine transferase isoform X1 [Danio rerio]	220.37	8.69	8	4	5	6	886	98.5	6.62
XP_005163060.1	PREDICTED: retinaldehyde binding protein 1b isoform X1 [Danio rerio]	219.56	16.61	1	1	4	6	307	35.4	5.64
NP_998187.1	14-3-3 protein gamma-1 [Danio rerio]	218.61	31.17	1	1	9	14	247	28.2	4.94
NP_956999.1	retinaldehyde-binding protein 1 [Danio rerio]	218.55	16.67	1	1	5	7	312	35.7	6.32
NP_571069.1	coatomer subunit gamma-2 [Danio rerio]	218.03	12.71	1	5	9	12	873	97.5	5.67
NP_957265.1	guanine nucleotide-binding protein G(i) subunit alpha-1 [Danio rerio]	216.78	20.62	6	3	6	9	354	40.3	5.97
NP_998442.1	acidic leucine-rich nuclear phosphoprotein 32 family member E [Danio rerio]	215.61	33.6	1	8	8	10	250	28.1	3.98
XP_689050.2	PREDICTED: 14-3-3 protein gamma-1 [Danio rerio]	215.49	31.17	1	1	9	15	247	28.3	4.94
NP_001315509.1	DNA-(apurinic or apyrimidinic site) lyase isoform 4 [Danio rerio]	215.42	17.8	4	4	4	5	309	34.8	6.04
XP_005156899.1	PREDICTED: vinculin isoform X2 [Danio rerio]	215.1	6.85	3	1	7	7	1066	116.7	6.25
NP_998466.2	aldehyde dehydrogenase 2 family (mitochondrial), tandem duplicate 2 [Danio rerio]	213.5	22.48	5	11	11	16	516	56.5	6.47
XP_005155613.1	PREDICTED: lamin-B1 isoform X1 [Danio rerio]	211.83	22.79	2	9	12	15	588	66.7	5.21
NP_956335.2	ATP synthase subunit gamma, mitochondrial isoform b [Danio rerio]	211.14	18.49	2	6	6	8	292	32.1	9.39
NP_999871.1	heterogeneous nuclear ribonucleoprotein A0b [Danio rerio]	208.59	21.97	2	4	4	5	314	32.5	8.4
NP_001013481.1	histone H2B 1/2 [Danio rerio]	207.88	33.87	16	3	4	8	124	13.6	10.37
NP_571510.1	synaptosomal-associated protein 25-A [Danio rerio]	207.56	37.75	3	3	6	10	204	22.9	4.7
NP_899670.1	annexin A8-like protein 1 isoform 2 [Danio rerio]	207.44	12.01	2	2	5	6	483	51.4	8.19
NP_956044.2	26S protease regulatory subunit 6B [Danio rerio]	206.3	29.67	1	8	8	12	418	47.2	5.16
NP_001076492.1	uncharacterized protein LOC100009654 [Danio rerio]	203.91	10.29	2	2	8	12	486	55.2	5.58
NP_997889.1	alpha-aminoadipic semialdehyde dehydrogenase [Danio rerio]	203.09	18.4	1	9	9	12	511	55.6	6.32
NP_001082794.1	aminopeptidase N [Danio rerio]	203.09	13.78	1	11	11	12	965	110	4.92
NP_001002013.1	coatomer subunit beta [Danio rerio]	202.87	7.97	1	6	7	9	953	107	6.06
NP_001003844.2	60S ribosomal protein L6 [Danio rerio]	202.23	24.53	1	5	6	8	265	30.5	11.06
NP_861426.1	annexin A2a [Danio rerio]	201.22	17.51	1	6	6	6	337	38.1	7.71
NP_998191.1	succinyl-CoA ligase [ADP-forming] subunit beta, mitochondrial [Danio rerio]	200.1	18.88	1	7	8	9	466	50	6.92
XP_005161504.1	PREDICTED: T-complex protein 1 subunit zeta isoform X1 [Danio rerio]	198.18	23.92	1	11	11	13	531	57.6	7.12
XP_009297844.1	PREDICTED: AP-2 complex subunit alpha-1 isoform X6 [Danio rerio]	198.09	17.65	6	14	15	17	935	103.6	7.25
NP_999865.1	obg-like ATPase 1 isoform 1 [Danio rerio]	197.18	8.84	2	3	3	4	396	44.9	7.74
NP_001003843.1	ATP synthase subunit O, mitochondrial [Danio rerio]	196.03	55.98	1	10	10	11	209	22.5	9.82
NP_001070028.1	fascin [Danio rerio]	194.82	15.07	4	5	6	7	491	54.6	6.62
NP_001315285.1	pyruvate carboxylase a [Danio rerio]	194.07	14.56	1	10	15	17	1181	129.8	6.81
NP_001001590.1	60S ribosomal protein L3 [Danio rerio]	192.45	29.28	2	10	11	11	403	46.2	10.15
NP_997778.1	T-complex protein 1 subunit epsilon [Danio rerio]	191.26	14.97	1	5	6	9	541	59.4	5.57
NP_997810.2	heterogeneous nuclear ribonucleoprotein A0 [Danio rerio]	191.08	24.26	1	6	8	11	305	32	8.5
NP_001018351.1	dihydropyrimidinase-related protein 5 [Danio rerio]	190.26	11.27	1	3	5	6	568	61.3	6.8
XP_017206803.1	PREDICTED: catenin beta-1 isoform X2 [Danio rerio]	189.69	13.82	5	6	9	10	731	80.1	6.11
NP_001002681.2	prohibitin 2-like [Danio rerio]	188.14	33.66	3	6	10	11	303	33.8	9.91
NP_001002443.1	red-sensitive opsin-2 [Danio rerio]	187.75	12.64	2	4	4	12	356	39.5	8.07
NP_848524.1	keratin, type I cytoskeletal 18 [Danio rerio]	187.72	18.79	8	6	8	9	431	48.6	5.64
NP_001003740.1	26S protease regulatory subunit 8 [Danio rerio]	187.52	33.25	2	8	10	12	406	45.6	7.55
NP_571203.1	apolipoprotein A-I precursor [Danio rerio]	184.93	32.82	1	8	9	14	262	30.2	5.11
NP_955993.2	copine-1 isoform 2 [Danio rerio]	183.56	12.95	5	4	4	5	533	59.2	5.85
NP_963878.3	60S ribosomal protein L12 [Danio rerio]	183.54	49.7	1	6	6	6	165	17.7	9.29
NP_878282.1	transforming growth factor-beta-induced protein ig-h3 precursor [Danio rerio]	183.41	7.39	1	3	3	3	677	74.1	8.1
NP_001013477.2	NADH dehydrogenase [ubiquinone] 1 alpha subcomplex subunit 9, mitochondrial [Danio rerio]	183.4	12.63	1	3	4	6	380	42.9	9.69
NP_571002.1	nucleoside diphosphate kinase B [Danio rerio]	182.21	24.84	2	1	3	6	153	17.1	7.28
NP_956190.2	isoleucine--tRNA ligase, cytoplasmic [Danio rerio]	182.17	3.62	1	4	4	4	1271	145.1	6.6
XP_005160437.1	PREDICTED: protein NDRG2 isoform X1 [Danio rerio]	182.07	22.28	1	6	6	8	368	40.4	5.66
NP_999958.1	40S ribosomal protein S8 [Danio rerio]	181.52	45.19	2	8	8	8	208	24.1	10.52
NP_957187.1	AMP deaminase 1 [Danio rerio]	181.06	16.88	13	12	12	13	717	82.9	6.83
NP_001002091.1	proteasome 26S subunit, ATPase 1b [Danio rerio]	180.61	13.86	2	4	4	4	440	49.2	6.21
NP_997913.1	dolichyl-diphosphooligosaccharide--protein glycosyltransferase subunit 2 precursor [Danio rerio]	178.81	17.46	1	10	10	10	630	68.9	5.45
NP_957333.1	WD repeat-containing protein 1 [Danio rerio]	178.05	30.03	2	11	14	17	606	66.5	7.09
NP_001003515.1	hydroxyacyl-coenzyme A dehydrogenase, mitochondrial [Danio rerio]	177.18	29.45	4	5	6	8	309	33.3	8.59
XP_017209451.1	PREDICTED: glycine--tRNA ligase [Danio rerio]	176.89	7.61	1	6	6	7	749	84.7	6.8
XP_017209317.1	PREDICTED: myosin-binding protein C, fast-type isoform X1 [Danio rerio]	176.69	8.6	4	7	9	9	1105	124.1	5.83
XP_005169634.1	PREDICTED: heterogeneous nuclear ribonucleoprotein A/B isoform X2 [Danio rerio]	176.57	29.31	2	6	8	11	331	36.1	5.33
NP_001007292.1	succinyl-CoA:3-ketoacid coenzyme A transferase 1, mitochondrial [Danio rerio]	176.44	17.14	1	6	6	7	525	57.2	8.25
NP_001093614.2	apolipoprotein A-I precursor [Danio rerio]	175.83	35.02	1	9	9	15	257	30.1	6.47
NP_571509.1	synaptosomal-associated protein 25-B [Danio rerio]	175.14	20.69	2	1	3	6	203	22.6	4.55
NP_998293.1	eukaryotic translation initiation factor 3 subunit L [Danio rerio]	174.8	10.59	1	7	7	7	576	67.9	6.46
XP_017213698.1	PREDICTED: heterogeneous nuclear ribonucleoprotein A1 isoform X1 [Danio rerio]	174.67	14.63	2	5	6	7	410	40.9	8.72
XP_698279.6	PREDICTED: leucine--tRNA ligase, cytoplasmic [Danio rerio]	174	6.63	1	5	6	6	1176	134	7.37
NP_571789.2	C-terminal binding protein 1 [Danio rerio]	173.94	15.59	2	2	7	7	449	48.4	6.95
XP_005159498.1	PREDICTED: flotillin 1a isoform X1 [Danio rerio]	172.99	22.46	2	5	8	10	423	47.3	6.96
NP_999985.1	adenylosuccinate synthetase isozyme 1 [Danio rerio]	172.49	9.43	1	2	3	3	456	50.3	8.48
XP_017207666.1	PREDICTED: nucleoside diphosphate kinase A isoform X1 [Danio rerio]	170.82	34.76	3	2	4	11	164	18.4	6.57
NP_571809.1	glutathione S-transferase pi [Danio rerio]	170.63	29.33	2	5	5	5	208	23.5	8.03
NP_001070200.1	40S ribosomal protein S16 [Danio rerio]	170.44	32.19	1	5	5	6	146	16.3	10.14
NP_956353.1	40S ribosomal protein S3a [Danio rerio]	170.24	30.71	1	7	8	11	267	30.2	9.73
NP_878311.1	green-sensitive opsin-2 [Danio rerio]	169.94	16.62	3	1	4	6	349	38.7	7.94
NP_001003728.1	40S ribosomal protein S6 [Danio rerio]	169.61	18.47	1	4	4	6	249	28.7	11.09
NP_001001818.1	guanine nucleotide-binding protein G(i) subunit alpha-2 [Danio rerio]	168.52	22.54	6	3	6	10	355	40.8	5.39
NP_955825.1	glycine amidinotransferase, mitochondrial [Danio rerio]	168.24	19.91	1	6	6	8	422	48	7.93
NP_957119.2	recoverin-like [Danio rerio]	168.07	23.56	1	5	5	6	191	21.9	4.91
XP_005159107.1	PREDICTED: alanine--tRNA ligase, cytoplasmic isoform X1 [Danio rerio]	167.81	13.25	7	11	11	12	966	106.9	5.53
XP_005165663.1	PREDICTED: annexin A1c isoform X1 [Danio rerio]	166.75	12.61	2	3	3	5	341	37.6	5.54
NP_001030155.1	cytoplasmic aconitate hydratase [Danio rerio]	166.33	11.24	2	4	4	5	890	98.9	6.89
NP_998329.1	14-3-3 protein eta [Danio rerio]	165.38	34.55	1	4	10	14	246	27.9	4.78
NP_956151.1	heat shock protein 4b [Danio rerio]	165.04	11.31	1	5	9	9	840	94.7	5.16
NP_956050.1	60S ribosomal protein L5 [Danio rerio]	164.09	26.26	1	2	8	10	297	34.1	9.63
NP_001018159.1	dihydropyrimidinase-related protein 5 [Danio rerio]	163.46	15.78	1	7	7	7	564	61.3	6.84
NP_001008579.1	muscle-related coiled-coil protein [Danio rerio]	163.44	16.35	1	3	3	4	318	35	7.28
NP_001275581.1	bifunctional glutamate/proline--tRNA ligase [Danio rerio]	162.79	4.34	2	5	5	5	1683	186.5	8.43
NP_001003747.1	NADH dehydrogenase [ubiquinone] flavoprotein 1, mitochondrial [Danio rerio]	162.52	18.09	2	7	9	10	492	53.7	8.38
NP_775384.1	laminin subunit gamma-1 precursor [Danio rerio]	161.58	3.52	1	3	4	4	1593	176.1	5.63
NP_998175.2	medium-chain specific acyl-CoA dehydrogenase, mitochondrial [Danio rerio]	161.16	15.26	1	6	6	8	426	46.3	8.05
NP_001028767.2	heterogeneous nuclear ribonucleoprotein U [Danio rerio]	160.26	9.17	1	6	8	8	796	88.5	5.86
NP_998222.1	aspartate aminotransferase, cytoplasmic [Danio rerio]	160.05	30.24	1	13	13	13	410	46	7.01
NP_958483.2	stress-70 protein, mitochondrial [Danio rerio]	159.18	17.16	1	8	9	10	682	73.9	7.14
NP_998806.1	cofilin-1 [Danio rerio]	157.17	52.73	1	6	6	10	165	18.8	7.33
NP_001012498.1	betaine--homocysteine S-methyltransferase 1 [Danio rerio]	157.14	17	1	5	5	6	400	44	7.05
XP_001923490.1	PREDICTED: neuro-oncological ventral antigen 2 isoform X1 [Danio rerio]	156.79	18.55	4	6	6	6	496	51	7.94
NP_955828.1	neurofilament light polypeptide [Danio rerio]	156.64	20.82	1	7	10	11	562	64.7	4.82
NP_705941.2	proteasome subunit alpha type-6 isoform 1 [Danio rerio]	156.6	24.39	3	4	4	5	246	27.4	6.37
NP_998258.1	dolichyl-diphosphooligosaccharide--protein glycosyltransferase 48 kDa subunit precursor [Danio rerio]	156.58	12.47	1	5	5	5	441	48.5	5.48
XP_005163799.1	PREDICTED: interleukin enhancer-binding factor 3 homolog isoform X5 [Danio rerio]	155.18	15.02	6	6	8	9	679	74.9	8.73
NP_001153314.2	collagen type XXVIII alpha 1 a precursor [Danio rerio]	154.86	3.56	1	4	4	4	1208	125	6.48
NP_922915.2	protein disulfide-isomerase A6 precursor [Danio rerio]	153.35	21.82	1	7	7	9	440	48	5.35
XP_005163429.1	PREDICTED: propionyl-CoA carboxylase beta chain, mitochondrial isoform X1 [Danio rerio]	152.83	11.53	2	5	5	5	555	60.6	7.84
NP_942118.1	myosin-7 [Danio rerio]	150.52	8.94	1	1	19	22	1936	222.5	5.68
NP_998537.1	beta-centractin [Danio rerio]	150.31	18.35	1	5	5	7	376	42.4	6.64
NP_878285.3	staphylococcal nuclease domain-containing protein 1 isoform p100L [Danio rerio]	148.84	13.58	3	10	11	12	913	102.5	7.61
NP_958895.1	dihydrolipoyllysine-residue succinyltransferase component of 2-oxoglutarate dehydrogenase complex, mitochondrial [Danio rerio]	148.59	12.45	1	5	5	5	458	48.7	8.81
NP_001018481.2	NADH dehydrogenase [ubiquinone] iron-sulfur protein 2, mitochondrial [Danio rerio]	148.01	21.77	1	6	7	8	464	52.7	6.84
NP_956241.2	malate dehydrogenase, cytoplasmic isoform mdh1 [Danio rerio]	147.73	29.13	3	4	8	10	333	36.2	7.42
XP_009304614.1	PREDICTED: phosphofructokinase, liver b isoform X1 [Danio rerio]	147.35	12.25	2	4	7	7	751	82.1	6.95
NP_998304.1	NADH dehydrogenase [ubiquinone] iron-sulfur protein 8, mitochondrial [Danio rerio]	147.3	14.29	1	2	2	3	210	23.7	5.97
NP_001003944.1	actin-related protein 3 [Danio rerio]	146.27	24.88	5	8	8	9	418	47.4	5.88
NP_001032791.3	importin subunit beta-1 [Danio rerio]	146.16	9.47	1	6	6	6	876	97.4	4.77
XP_009290772.1	PREDICTED: clathrin coat assembly protein AP180 isoform X5 [Danio rerio]	145.57	5.54	44	2	3	3	632	66.1	4.83
NP_919403.1	cadherin-17 precursor [Danio rerio]	145.56	10.14	1	5	5	5	868	96.6	4.73
NP_001082825.1	NADP-dependent malic enzyme, mitochondrial [Danio rerio]	145.1	25.7	2	7	9	11	603	66.7	7.39
XP_017208913.1	PREDICTED: sarcalumenin, partial [Danio rerio]	144.56	18.24	2	4	8	8	466	53.7	5.86
NP_001074133.1	sideroflexin-3 [Danio rerio]	144.38	19.88	2	3	3	5	322	35.3	9.09
NP_694482.1	alpha-crystallin A chain [Danio rerio]	143.99	40.46	1	5	5	6	173	19.7	6.29
NP_998809.1	60S ribosomal protein L7 [Danio rerio]	143.68	36.59	4	8	10	14	246	28.4	10.8
NP_954688.1	adenosylhomocysteinase [Danio rerio]	143.6	28.18	1	8	10	11	433	47.9	6.79
NP_001002746.1	propionyl-CoA carboxylase alpha chain, mitochondrial [Danio rerio]	143.1	9.59	1	5	6	7	709	77.8	7.21
NP_571107.2	internexin neuronal intermediate filament protein, alpha b [Danio rerio]	142.08	18.55	2	7	9	9	469	54.2	5.31
XP_009305845.1	PREDICTED: KH domain containing, RNA binding, signal transduction associated 1a isoform X2 [Danio rerio]	141.68	26.6	6	8	8	12	297	32	9.82
XP_017208633.1	PREDICTED: 26S proteasome non-ATPase regulatory subunit 1 isoform X1 [Danio rerio]	141.47	11.94	2	9	9	9	963	106.9	5.26
NP_571591.1	parvalbumin-2 [Danio rerio]	141.26	51.38	2	5	6	7	109	11.6	4.68
XP_005172181.1	PREDICTED: guanine nucleotide-binding protein G(s) subunit alpha isoform X2 [Danio rerio]	140.66	7.12	5	1	2	3	379	44.4	7.62
NP_998650.1	cullin-associated NEDD8-dissociated protein 1 [Danio rerio]	140.46	9.35	2	9	10	11	1230	135.9	5.82
NP_001017871.1	myosin, light chain 10, regulatory [Danio rerio]	139.78	40.12	2	6	6	11	167	19	4.73
XP_009299724.1	PREDICTED: annexin A1 isoform X1 [Danio rerio]	139.17	8.82	1	2	2	2	340	37.7	6.64
XP_005173151.1	PREDICTED: GTP-binding nuclear protein Ran isoform X1 [Danio rerio]	139.11	36.28	1	7	7	8	215	24.4	7.09
XP_005165379.1	PREDICTED: spectrin beta chain, brain 1 isoform X5 [Danio rerio]	138.1	7.07	6	8	14	14	2206	253.5	5.3
NP_775341.1	40S ribosomal protein S18 [Danio rerio]	137.75	30.26	1	5	5	5	152	17.7	10.99
NP_775377.2	V-type proton ATPase subunit H isoform 2 [Danio rerio]	137.45	16.41	2	6	6	7	463	53.4	6.48
NP_956877.1	T-complex protein 1 subunit delta [Danio rerio]	137.2	18.57	1	6	8	9	533	56.9	6.8
NP_001008651.1	prostaglandin reductase 1 [Danio rerio]	136.71	19.15	3	5	5	7	329	35.8	6.64
NP_001296456.1	branched-chain-amino-acid aminotransferase, mitochondrial isoform 2 [Danio rerio]	136.57	20.2	5	6	6	6	391	43.5	8.31
NP_956396.2	apoptosis-inducing factor 1, mitochondrial [Danio rerio]	136.41	17.13	5	7	9	9	613	67	8.38
NP_001004527.2	serine/threonine-protein phosphatase PP1-beta catalytic subunit [Danio rerio]	134.47	18.65	3	1	5	5	327	37.1	6.19
XP_017209650.1	PREDICTED: mucin-2 [Danio rerio]	134.43	2.66	1	2	2	3	5228	558.8	4.4
XP_009296496.1	PREDICTED: excitatory amino acid transporter 2 isoform X1 [Danio rerio]	134.16	13	4	4	4	8	523	57.2	6.47
NP_956296.1	mitochondrial import receptor subunit TOM70 [Danio rerio]	134.15	6.92	1	3	3	3	578	65.1	6.86
NP_956136.1	guanine nucleotide-binding protein G(i) subunit alpha-2 [Danio rerio]	134.02	13.54	7	1	4	7	347	39.6	5.8
NP_957041.1	NADH dehydrogenase [ubiquinone] flavoprotein 2, mitochondrial [Danio rerio]	133.73	15.16	1	2	2	2	244	26.6	5.63
NP_001002866.1	60S ribosomal protein L14 [Danio rerio]	133.42	37.41	1	5	5	6	139	16.2	10.4
NP_001013489.2	peroxiredoxin-1 [Danio rerio]	133.26	26.63	1	3	5	8	199	22	6.55
NP_001007162.1	ras-related protein Rab-1A [Danio rerio]	133.25	44.28	34	2	8	10	201	22.3	5.73
NP_998887.1	solute carrier family 25 member 3 [Danio rerio]	133.25	22.47	2	5	7	9	356	39.3	8.97
XP_005169019.1	PREDICTED: 26S protease regulatory subunit 6A isoform X1 [Danio rerio]	133	27.17	3	6	7	8	427	47.9	5.22
NP_571625.2	pyruvate carboxylase, mitochondrial [Danio rerio]	132.37	13.29	1	6	12	14	1181	129.9	6.86
NP_957216.1	dynamin-1-like protein [Danio rerio]	132.07	6.51	4	1	5	7	691	77.2	6.6
NP_999920.2	ubiquitin carboxyl-terminal hydrolase 5 [Danio rerio]	132.05	12.23	2	7	7	8	834	92.7	5.03
NP_998218.2	cleavage stimulation factor subunit 3 [Danio rerio]	131.88	5.03	1	2	3	3	716	82.7	7.97
NP_571122.2	calreticulin precursor [Danio rerio]	131.55	12.68	1	2	4	4	418	48.5	4.53
NP_001018491.1	uncharacterized protein LOC553682 [Danio rerio]	131.46	23.05	2	5	5	7	295	33.1	5.72
NP_001166124.1	glycogen debranching enzyme [Danio rerio]	131.26	4.11	3	4	6	7	1532	173.4	6.54
XP_017213036.1	PREDICTED: dynamin-1-like protein isoform X3 [Danio rerio]	130.99	14.41	3	3	7	10	562	63.2	6.73
NP_958918.1	eukaryotic initiation factor 4A-I [Danio rerio]	130.76	20.44	1	2	7	9	406	46.1	5.33
NP_998443.1	splicing factor, proline- and glutamine-rich [Danio rerio]	130.26	9.53	2	4	5	5	619	69.8	9.52
NP_998558.1	pyruvate dehydrogenase E1 alpha 1 [Danio rerio]	129.81	22.65	4	9	10	11	393	43.7	7.96
XP_009299556.1	PREDICTED: moesin isoform X1 [Danio rerio]	129.66	16.02	6	5	9	12	568	66.8	5.92
XP_005173191.1	PREDICTED: C-terminal-binding protein 1 isoform X1 [Danio rerio]	129.27	13.05	5	1	7	7	429	47	6.65
NP_997923.1	peptidyl-prolyl cis-trans isomerase A [Danio rerio]	128.68	37.2	1	5	6	8	164	17.4	8.59
NP_571743.3	ATPase, Na+/K+ transporting, beta 1a polypeptide [Danio rerio]	128.59	16.99	1	4	4	5	306	35.2	7.56
NP_956585.1	26S proteasome non-ATPase regulatory subunit 6 [Danio rerio]	128.58	15.8	1	5	6	7	386	45.3	6.73
NP_001017761.1	ras-related protein Rab-3A [Danio rerio]	128.57	32.27	31	3	6	7	220	24.9	5.03
NP_957436.1	ras-related protein Rab-1B [Danio rerio]	128.56	41.79	33	2	7	9	201	22.4	5.73
NP_998467.1	heterogeneous nuclear ribonucleoprotein A/B [Danio rerio]	128.27	21.36	1	3	5	8	309	34.2	7.28
NP_957413.1	endophilin-B2 [Danio rerio]	128.26	4.02	10	1	1	1	373	41.5	6.1
NP_001013573.3	amine oxidase, copper containing 2 [Danio rerio]	127.91	8.75	1	5	6	7	754	86.3	6.9
NP_957122.1	guanine nucleotide binding protein (G protein), alpha activating activity polypeptide O, b [Danio rerio]	126.51	20.34	1	3	6	7	354	39.9	5.41
NP_001123295.1	proteasome subunit beta type-3 [Danio rerio]	126.5	29.76	1	4	4	4	205	23.1	5.47
NP_001265728.1	laminin subunit alpha-2 precursor [Danio rerio]	126.1	1.1	1	2	3	3	3078	337.9	6.44
NP_571598.1	syntaxin-1B [Danio rerio]	126.05	18.06	2	5	5	5	288	33.3	5.38
NP_957366.1	reticulon-3 isoform 1 [Danio rerio]	125.28	19	6	4	5	5	221	24.5	8.97
XP_017211559.1	PREDICTED: adenylate kinase isoenzyme 1 isoform X2 [Danio rerio]	125.04	37.11	2	5	6	7	194	21.4	8
XP_009289356.1	PREDICTED: cytoplasmic FMR1-interacting protein 2 isoform X2 [Danio rerio]	124.74	5.04	4	2	6	7	1251	145.4	6.96
NP_001116258.1	threonine--tRNA ligase, cytoplasmic isoform 1 [Danio rerio]	124.7	4.46	2	3	3	3	718	82.8	7.01
NP_998357.1	phosphoenolpyruvate carboxykinase [GTP], mitochondrial [Danio rerio]	124.51	11.01	1	6	6	6	636	69.7	8.44
NP_958457.2	phosphoglycerate mutase 1b [Danio rerio]	123.99	28.35	1	1	5	6	254	28.8	6.65
NP_998070.1	zgc:77086 precursor [Danio rerio]	123.93	12.91	1	5	5	5	488	54.6	5.05
NP_001002555.1	ras-related protein Rab-11B [Danio rerio]	123.21	34.4	6	6	6	6	218	24.5	5.94
XP_009296820.1	PREDICTED: ras-related protein Rab-3A isoform X1 [Danio rerio]	123.03	25	25	2	5	6	220	25.1	5.14
NP_001019577.1	peroxiredoxin-5, mitochondrial [Danio rerio]	122.95	11.73	1	1	1	1	162	17.1	5.53
NP_001002470.1	surfeit gene 4, like [Danio rerio]	122.62	6.69	1	1	1	1	269	30.3	7.8
NP_001017801.1	proteasome subunit beta type-4 [Danio rerio]	122.61	16.28	2	2	2	3	215	24	5.9
XP_005167712.1	PREDICTED: isocitrate dehydrogenase [NADP] cytoplasmic isoform X1 [Danio rerio]	122.07	19.52	2	6	7	7	415	46.8	7.05
NP_571252.1	junction plakoglobin a [Danio rerio]	122.05	6.31	2	3	5	6	729	80	6.33
XP_005158970.1	PREDICTED: synaptotagmin binding, cytoplasmic RNA interacting protein, like isoform X2 [Danio rerio]	122.04	16.49	3	2	7	9	461	52.1	9.26
NP_998628.1	eukaryotic translation initiation factor 3 subunit C [Danio rerio]	121.85	7.56	2	6	7	8	926	106.3	5.62
NP_001038469.1	EH domain-containing protein 3 [Danio rerio]	121.77	9.91	2	2	3	3	535	60.8	6.83
NP_001122146.1	si:rp71-45k5.4 [Danio rerio]	121.59	20.09	2	2	3	4	234	25.9	6.35
XP_017209179.1	PREDICTED: filamin-A isoform X3 [Danio rerio]	121.58	2.73	6	6	8	8	2523	269	5.83
NP_955871.2	D-3-phosphoglycerate dehydrogenase [Danio rerio]	121.53	13.64	1	5	5	5	528	55.6	7.34
NP_001012243.2	guanine nucleotide-binding protein subunit alpha-13 [Danio rerio]	120.68	7.71	8	1	3	4	376	43.8	8.68
NP_775361.1	V-type proton ATPase subunit E 1 [Danio rerio]	120.22	26.99	2	4	4	4	226	25.9	7.33
NP_775344.1	adenylosuccinate synthase, like [Danio rerio]	119.56	7.36	1	1	3	3	462	50.6	7.68
NP_998613.1	calnexin precursor [Danio rerio]	119.45	10.33	2	3	4	5	600	67.8	4.53
NP_998482.1	uncharacterized protein LOC406277 [Danio rerio]	119.2	26.69	2	7	7	8	341	38.2	9.28
NP_956802.2	116 kDa U5 small nuclear ribonucleoprotein component [Danio rerio]	118.93	8.32	2	4	5	5	973	109.2	4.86
NP_571947.1	vimentin [Danio rerio]	118.67	12.31	6	4	7	9	455	52.5	5.19
NP_001157499.1	puromycin-sensitive aminopeptidase [Danio rerio]	118.14	15.48	1	10	13	13	872	98	5.41
NP_571305.1	T-complex protein 1 subunit alpha [Danio rerio]	118.07	17.09	1	9	9	10	556	59.9	6.28
NP_957319.1	phosphoglucomutase-1 [Danio rerio]	117.96	10.87	1	4	4	5	561	61.1	6.11
NP_991271.1	proteasome subunit alpha type-5 [Danio rerio]	117.52	27.39	1	5	5	5	241	26.4	4.82
NP_001017833.1	inorganic pyrophosphatase [Danio rerio]	117.5	14.78	1	3	3	3	291	32.6	5.45
NP_997754.2	heterogeneous nuclear ribonucleoprotein H1, like [Danio rerio]	117.46	5.9	1	1	2	3	407	44.1	6.96
NP_942099.1	bisphosphoglycerate mutase 1a [Danio rerio]	117.35	27.17	1	1	5	6	254	28.9	6.65
NP_957245.2	isocitrate dehydrogenase [NAD] subunit alpha, mitochondrial [Danio rerio]	117.29	20.27	2	7	8	8	365	40	7.39
NP_001076265.2	bifunctional purine biosynthesis protein PURH [Danio rerio]	117.19	9.66	1	3	4	4	590	64	6.77
NP_001186666.1	protein disulfide-isomerase A3 precursor [Danio rerio]	116.91	12.15	1	5	5	5	494	54.9	6.27
NP_001013478.3	thioredoxin-dependent peroxide reductase, mitochondrial [Danio rerio]	116.81	20.4	1	3	5	7	250	26.8	8.63
NP_956753.1	uncharacterized protein LOC393431 [Danio rerio]	116.37	9.06	2	1	2	3	276	31.6	6.99
XP_009296783.1	PREDICTED: septin-2 isoform X2 [Danio rerio]	116.37	11.24	2	1	3	4	356	40.9	6.1
NP_001018502.1	ATPase, H+ transporting, lysosomal V0 subunit a1b [Danio rerio]	116.36	11.32	5	8	8	8	839	95.6	6.51
NP_001268650.1	heterogeneous nuclear ribonucleoprotein A0, like [Danio rerio]	115.8	8.61	1	2	2	2	302	32	7.78
NP_001107097.1	heat shock protein 75 kDa, mitochondrial [Danio rerio]	115.49	6.26	1	1	4	7	719	82.1	7.01
XP_009300118.1	PREDICTED: heterogeneous nuclear ribonucleoprotein K isoform X1 [Danio rerio]	115.42	9.29	2	2	3	3	420	46.4	7.11
NP_957354.1	60S ribosomal protein L18a [Danio rerio]	114.84	30.68	1	5	6	6	176	20.7	11.15
XP_005159900.1	PREDICTED: dihydropyrimidinase-related protein 1 isoform X1 [Danio rerio]	114.64	11.42	3	3	8	10	674	74	6.28
NP_001002355.1	thimet oligopeptidase [Danio rerio]	114.56	8.16	2	5	5	5	686	77.9	5.74
NP_956083.1	26S proteasome non-ATPase regulatory subunit 7 [Danio rerio]	114.46	14.68	1	4	4	6	327	37.2	6.48
NP_001315353.1	peptidyl-prolyl cis-trans isomerase A [Danio rerio]	114.16	26.83	1	4	4	7	164	17.5	8.07
NP_955872.1	NADH dehydrogenase [ubiquinone] 1 alpha subcomplex subunit 10, mitochondrial [Danio rerio]	114.04	14.65	1	4	4	5	355	40.3	7.2
NP_059334.1	cytochrome c oxidase subunit II (mitochondrion) [Danio rerio] - [COX2_15414]	113.79	11.74	1	2	2	4	230	26	4.72
NP_956940.2	N-alpha-acetyltransferase 15, NatA auxiliary subunit [Danio rerio]	113.51	5.88	1	4	4	4	867	100.9	7.69
NP_997875.1	protein phosphatase 1, catalytic subunit, alpha-like [Danio rerio]	112.44	21.39	3	1	6	6	332	37.6	6.54
NP_001315501.1	solute carrier family 25 (mitochondrial carrier; phosphate carrier), member 3a [Danio rerio]	112.26	7.61	2	1	3	4	355	39.9	8.69
XP_009290069.1	PREDICTED: periostin isoform X4 [Danio rerio]	112.22	13.45	6	7	8	9	714	78.3	6.25
NP_957005.1	calbindin 2 [Danio rerio]	111.76	21.93	1	6	7	7	269	30.9	5.15
NP_571527.1	ELAV like RNA binding protein 1 [Danio rerio]	111.47	14.51	3	2	4	4	324	35.9	8.97
NP_001034927.1	neurofilament, light polypeptide b [Danio rerio]	110.64	11.74	1	3	6	6	579	65.3	4.51
NP_001020688.2	vacuolar protein sorting-associated protein 35 [Danio rerio]	110.22	8.06	1	5	5	5	831	95.2	5.44
XP_002661418.2	PREDICTED: mitochondrial 10-formyltetrahydrofolate dehydrogenase [Danio rerio]	110.04	6.39	1	5	5	5	923	101.5	6.34
NP_001099070.1	annexin A2b [Danio rerio]	109.98	6.8	1	3	3	3	338	38.5	7.77
NP_956341.1	60S ribosomal protein L7a [Danio rerio]	109.41	18.42	1	3	5	5	266	30	10.56
XP_002666728.1	PREDICTED: glycogen debranching enzyme [Danio rerio]	109.13	3.82	1	1	3	3	996	111.9	6.27
NP_999976.1	protein phosphatase 1, catalytic subunit, alpha [Danio rerio]	109.13	21.45	3	1	6	6	331	37.3	6.54
NP_958885.1	ubiquitin carboxyl-terminal hydrolase isozyme L1 [Danio rerio]	109.12	5.96	1	1	1	3	218	24.2	5.25
NP_571638.1	troponin C type 2 (fast) [Danio rerio]	107.85	18.13	2	2	2	4	160	18.2	4.08
NP_956213.2	AP-2 complex subunit beta [Danio rerio]	107.44	8.83	1	4	8	12	951	105.6	5.35
XP_005173028.1	PREDICTED: dihydropyrimidinase-related protein 4 isoform X1 [Danio rerio]	106.7	7.32	3	2	4	5	574	62.6	6.44
NP_957393.1	heterogeneous nuclear ribonucleoprotein L [Danio rerio]	106.4	13.06	1	3	6	7	536	59.1	6.6
NP_956956.1	nuclear pore complex protein Nup160 [Danio rerio]	106.1	1.58	1	1	2	3	1203	135	5.24
NP_001002649.1	ATP-citrate synthase [Danio rerio]	105.34	3.94	1	3	5	5	1092	119.6	7.24
NP_001005960.1	ATP synthase F(0) complex subunit B1, mitochondrial [Danio rerio]	104.8	28.17	1	7	7	7	252	28.2	9.14
XP_005155648.1	PREDICTED: hydroxysteroid dehydrogenase-like protein 2 isoform X1 [Danio rerio]	104.69	17.59	1	5	5	6	415	44.4	7.47
XP_001923821.1	PREDICTED: succinyl-CoA ligase [GDP-forming] subunit beta, mitochondrial [Danio rerio]	104.46	8.1	1	3	3	3	432	46.4	5.92
NP_958884.1	TAR DNA-binding protein 43 [Danio rerio]	104.3	13.35	1	3	5	6	412	44.4	6.02
NP_001167456.1	alpha-aminoadipic semialdehyde synthase, mitochondrial [Danio rerio]	104.17	7.81	1	5	6	7	935	104.1	6.65
NP_001020642.1	farnesyl pyrophosphate synthase [Danio rerio]	103.71	5.62	1	1	1	1	356	40.8	5.81
NP_001070088.1	uncharacterized protein LOC767682 [Danio rerio]	103.67	6.84	1	3	3	3	512	55.5	7.77
NP_571924.2	alcohol dehydrogenase class-3 [Danio rerio]	103.42	9.84	1	3	3	4	376	40	7.18
NP_956841.1	transcriptional activator protein Pur-beta [Danio rerio]	103.38	23.23	5	7	8	9	297	32.6	5.67
NP_001014391.1	inosine-5'-monophosphate dehydrogenase 1b [Danio rerio]	103.26	9.92	9	5	5	6	514	55.6	7.52
NP_001070838.2	protein kinase, cAMP-dependent, regulatory, type II, alpha A [Danio rerio]	103.17	19.14	1	5	7	8	397	44.7	4.82
NP_001002106.1	ribosomal protein L5 [Danio rerio]	103.13	27.03	1	3	9	11	296	34	9.69
NP_571448.2	glial fibrillary acidic protein [Danio rerio]	102.68	6.76	2	1	4	6	444	51.2	5.44
XP_005159770.1	PREDICTED: collagen alpha-2(I) chain isoform X1 [Danio rerio]	102.37	3.49	2	3	3	3	1319	124.1	9.28
NP_955975.1	prohibitin 2a [Danio rerio]	102.31	16.56	1	1	5	5	302	33.3	9.91
NP_997776.1	very long-chain specific acyl-CoA dehydrogenase, mitochondrial [Danio rerio]	102.11	11.84	1	4	7	7	659	71.1	8.41
NP_956263.1	malate dehydrogenase 1Ab, cytoplasmic [Danio rerio]	101.61	21.62	1	2	6	7	333	36.2	6.43
XP_009296919.1	PREDICTED: ATP-dependent RNA helicase A isoform X2 [Danio rerio]	101.25	6.03	3	5	5	6	1062	117	7.8
NP_996944.2	toll-interacting protein isoform 1 [Danio rerio]	100.93	16.3	1	2	3	3	276	30.4	5.06
NP_001013523.1	elongation factor Tu, mitochondrial [Danio rerio]	100.68	21.21	1	8	8	9	448	49.2	6.92
NP_956280.1	acidic leucine-rich nuclear phosphoprotein 32 family member A [Danio rerio]	100.6	22.44	6	6	6	7	254	29.1	4.08
NP_956113.1	phosphoserine aminotransferase isoform 1 [Danio rerio]	100.34	11.14	1	4	4	4	368	40.5	7.87
XP_005160039.1	PREDICTED: neuronal membrane glycoprotein M6-a isoform X2 [Danio rerio]	100.27	14.96	3	5	6	8	274	30.6	5.4
XP_002662361.1	PREDICTED: nodal modulator 1 [Danio rerio]	100.08	2.24	1	2	2	2	1208	132.4	5.29
NP_571849.2	annexin A13 [Danio rerio]	99.63	11.71	3	4	4	4	316	35.3	4.64
NP_001136064.1	leucine-rich PPR motif-containing protein, mitochondrial [Danio rerio]	99.59	4.39	1	5	6	6	1436	160.7	6.39
NP_001295546.1	ELAV-like protein 1 isoform d [Danio rerio]	99.42	11.18	6	1	4	4	322	35.5	8.97
NP_001006098.1	3-hydroxyacyl-CoA dehydrogenase type-2 [Danio rerio]	99.23	22.69	1	5	5	6	260	27	7.91
XP_009297613.1	PREDICTED: 2',3'-cyclic-nucleotide 3'-phosphodiesterase [Danio rerio]	99.21	9.91	1	3	3	3	424	46.5	4.5
NP_001116846.1	serine hydroxymethyltransferase, mitochondrial [Danio rerio]	99.21	15.04	1	7	8	8	492	54.4	8.59
XP_005155653.1	PREDICTED: sarcosine dehydrogenase, mitochondrial isoform X1 [Danio rerio]	98.83	6.06	1	4	4	4	924	102.8	7.15
NP_957432.2	thioredoxin-like protein 1 [Danio rerio]	98.64	12.46	1	3	3	3	289	32	4.94
NP_001015058.1	hemoglobin beta embryonic-3 [Danio rerio]	98.56	36.05	1	5	5	6	147	16.6	8.44
XP_005169222.1	PREDICTED: solute carrier family 1 (glial high affinity glutamate transporter), member 3b isoform X1 [Danio rerio]	98.21	2.79	2	1	1	1	537	59.2	7.81
NP_001003427.1	proteasome subunit alpha type-1 [Danio rerio]	98.13	28.63	1	6	6	7	262	29.2	6.68
NP_997922.2	tyrosine 3-monooxygenase/tryptophan 5-monooxygenase activation protein, zeta polypeptide [Danio rerio]	97.32	28.69	1	4	6	8	244	27.9	4.86
NP_001277022.1	eukaryotic translation initiation factor 3 subunit B [Danio rerio]	97.28	7.34	2	4	4	4	681	79.6	5.5
XP_017212248.1	PREDICTED: solute carrier family 12 member 5 isoform X2 [Danio rerio]	97.23	4.03	3	2	5	5	1116	123.3	6.33
NP_777285.1	ruvB-like 2 [Danio rerio]	97.22	8.21	1	3	3	3	463	51.2	5.53
XP_005156969.1	PREDICTED: calcium/calmodulin-dependent protein kinase type II subunit gamma isoform X24 [Danio rerio]	96.96	14.02	45	1	6	7	478	54.2	7.25
XP_009299616.1	PREDICTED: calcium/calmodulin-dependent protein kinase type II subunit beta isoform X20 [Danio rerio]	96.86	15.72	37	2	7	8	477	54.1	7.11
NP_957242.1	26S proteasome non-ATPase regulatory subunit 13 [Danio rerio]	96.34	26.72	1	8	9	9	378	43.1	5.88
XP_005162219.1	PREDICTED: protein RCC2 homolog isoform X1 [Danio rerio]	96.22	8.69	1	3	4	4	495	54.1	8.34
NP_001004529.1	enoyl-CoA hydratase, mitochondrial [Danio rerio]	96.19	12.71	1	3	3	4	291	31.2	8.56
NP_571745.1	ATPase, Na+/K+ transporting, beta 3b polypeptide [Danio rerio]	96.17	30.55	1	7	8	9	275	31.9	6.68
XP_009292187.2	PREDICTED: collagen alpha-1(XIV) chain, partial [Danio rerio]	95.98	5.19	1	6	6	6	1329	140.7	5.54
XP_017211976.1	PREDICTED: immunoglobulin-like and fibronectin type III domain containing 1, tandem duplicate 1 isoform X2 [Danio rerio]	95.89	5.65	3	5	8	9	1523	163	6.46
XP_001921966.4	PREDICTED: uncharacterized protein si:ch211-93f2.1 [Danio rerio]	95.79	4.03	1	5	6	6	1611	177.4	5.33
XP_005166831.1	PREDICTED: aldehyde dehydrogenase family 9 member A1-A isoform X1 [Danio rerio]	95.76	13.98	5	6	6	6	508	55.2	6.55
NP_001018131.1	crystallin, gamma M2a [Danio rerio]	95.32	23.2	2	1	5	7	181	22	7.84
NP_571642.1	peripherin 2b (retinal degeneration, slow) [Danio rerio]	95.28	6.43	3	1	2	3	342	38.8	6.52
NP_958475.1	nucleosome assembly protein 1-like 1 [Danio rerio]	95.27	10.13	3	2	3	4	385	44.4	4.5
NP_001008619.1	probable 2-oxoglutarate dehydrogenase E1 component DHKTD1, mitochondrial [Danio rerio]	95.26	6.7	1	5	5	5	925	103.4	6.99
NP_957046.1	40S ribosomal protein S7 [Danio rerio]	95.06	19.59	1	3	3	4	194	22.2	10.1
XP_009295785.1	PREDICTED: far upstream element-binding protein 1 isoform X4 [Danio rerio]	95.01	10.29	6	4	5	5	612	63.7	8.51
NP_955981.1	transaldolase [Danio rerio]	94.69	18.69	1	3	4	7	337	37.9	6.21
XP_687419.5	PREDICTED: clathrin coat assembly protein AP180 isoform X8 [Danio rerio]	93.63	8.99	16	4	5	5	545	57.3	6.11
NP_001017688.1	probable aminopeptidase NPEPL1 [Danio rerio]	93.02	6.86	1	3	3	3	525	55.7	7.14
NP_998272.1	60S ribosomal protein L4 [Danio rerio]	92.08	20.8	1	7	7	8	375	42.5	11.12
XP_005169684.1	PREDICTED: sideroflexin-1 isoform X1 [Danio rerio]	91.9	16.46	2	2	2	2	322	35.5	9.29
XP_005167122.1	PREDICTED: adenosylhomocysteinase 2 isoform X1 [Danio rerio]	91.7	13.2	4	6	7	9	500	55.7	7.11
NP_001073650.1	guanine nucleotide binding protein (G protein), beta 5a [Danio rerio]	91.52	5.07	2	1	1	1	355	38.8	5.95
NP_001298275.1	valine--tRNA ligase [Danio rerio]	91.33	3.38	1	3	3	3	1271	143.3	8.27
NP_001032470.1	cytochrome c-1 [Danio rerio]	91.32	20.52	1	4	5	5	307	33.7	8.35
XP_005167741.1	PREDICTED: 60S ribosomal protein L8 isoform X1 [Danio rerio]	91.12	24.12	1	7	7	7	257	28	10.89
NP_001314871.1	visinin-like 1b [Danio rerio]	90.94	31.94	2	2	5	5	191	22.2	5.05
NP_998155.1	eukaryotic translation initiation factor 3 subunit I [Danio rerio]	90.66	12.31	1	3	3	3	325	36.3	5.41
NP_001314700.1	synapsin-2 [Danio rerio]	90.57	4.89	1	2	3	3	695	75.3	9.1
NP_957511.2	nucleolar protein 56 isoform 1 [Danio rerio]	90.31	13.5	2	4	5	5	548	60.6	8.62
XP_017212301.1	PREDICTED: pre-mRNA-splicing factor ATP-dependent RNA helicase DHX15 isoform X1 [Danio rerio]	90.14	4.67	3	4	4	5	749	86.1	7.17
XP_005172155.1	PREDICTED: protein-arginine deiminase type-2 isoform X2 [Danio rerio]	89.08	5.78	3	2	2	2	675	76.1	5.55
XP_005163928.1	PREDICTED: 40S ribosomal protein S2 isoform X1 [Danio rerio]	88.88	25.71	1	7	7	8	280	30.3	10.2
NP_001004647.1	protein-glutamine gamma-glutamyltransferase 2 [Danio rerio]	88.78	5.6	1	3	3	3	679	75.7	5.69
NP_001070130.1	sideroflexin-4 [Danio rerio]	88.69	8.23	1	1	2	2	316	34.5	9.16
NP_957454.1	3-hydroxyisobutyrate dehydrogenase, mitochondrial [Danio rerio]	88.4	8.21	1	2	2	2	329	34.6	8.09
NP_958482.1	major vault protein [Danio rerio]	88.23	5.45	2	3	4	4	863	96.5	5.49
NP_571744.1	ATPase, Na+/K+ transporting, beta 2a polypeptide [Danio rerio]	88.18	15.79	1	4	4	4	285	32.8	5.83
NP_001002079.1	40S ribosomal protein S13 [Danio rerio]	87.82	35.76	1	5	6	7	151	17.2	10.7
NP_001315630.1	PDZ and LIM domain protein 7-like [Danio rerio]	87.73	18.36	2	4	4	4	207	23.4	7.5
NP_570987.2	catalase [Danio rerio]	87.65	13.69	1	6	6	7	526	59.7	8.07
NP_001002383.1	keratin 97 [Danio rerio]	87.55	16.89	10	3	9	12	438	49.8	5.5
NP_001137449.1	synaptophysin [Danio rerio]	87.37	12.24	1	3	3	4	294	32.8	5.05
NP_001003534.1	major intrinsic protein of lens fiber a [Danio rerio]	87.22	8.75	1	2	2	3	263	28.8	9
NP_001136246.1	alanine aminotransferase 2-like [Danio rerio]	87	5.48	2	1	2	3	493	54.8	7.99
NP_001307335.1	ras-related C3 botulinum toxin substrate 3 (rho family, small GTP binding protein Rac3) [Danio rerio]	86.99	32.81	9	5	8	10	192	21.4	8.34
NP_997949.1	60S ribosomal protein L13a [Danio rerio]	86.97	16.1	1	4	4	6	205	23.7	10.86
NP_001002683.1	dipeptidyl peptidase 3 [Danio rerio]	86.84	10.45	1	6	7	7	727	81.8	5.16
XP_017209589.1	PREDICTED: 26S proteasome non-ATPase regulatory subunit 11A isoform X1 [Danio rerio]	86.36	13.54	1	3	5	6	421	47.3	6
NP_001278276.1	wu:fc46h12 precursor [Danio rerio]	86.26	30.49	1	4	4	5	164	18.5	6.51
NP_998633.1	aquaporin 3a [Danio rerio]	85.85	4.39	1	2	2	3	296	32.2	6.2
NP_998206.1	UBX domain-containing protein 4 [Danio rerio]	85.84	3.4	1	1	2	2	500	56	6.16
XP_009289535.1	PREDICTED: neutral alpha-glucosidase AB [Danio rerio]	85.63	3.72	4	3	3	3	941	106.8	5.54
NP_998327.1	alanine-glyoxylate aminotransferase b [Danio rerio]	85.61	10.87	1	3	3	3	423	46.2	8.78
NP_001124058.1	uncharacterized protein LOC322327 precursor [Danio rerio]	85.29	12.06	1	1	1	1	141	15.5	7.18
NP_999881.1	heat shock protein 4a [Danio rerio]	85.22	5.88	1	1	4	4	833	93.3	5.25
NP_001018356.1	lens fiber major intrinsic protein [Danio rerio]	84.87	8.75	1	2	2	3	263	29	9.04
NP_958454.1	prohibitin [Danio rerio]	83.97	16.97	2	4	5	6	271	29.7	5.4
XP_691712.4	PREDICTED: lon protease homolog, mitochondrial [Danio rerio]	83.48	4.97	1	2	3	3	966	107.7	6.37
NP_945330.1	kelch-like protein 41b [Danio rerio]	83.38	6.45	1	3	3	3	605	68.6	5.19
XP_005162298.1	PREDICTED: TAR DNA-binding protein 43 isoform X3 [Danio rerio]	83.14	28.52	3	2	5	5	298	33.7	6.25
XP_017213000.1	PREDICTED: fibromodulin isoform X2 [Danio rerio]	82.96	3.4	2	1	1	1	324	36.7	9.1
NP_001315202.1	matrilin 3a isoform 2 precursor [Danio rerio]	82.65	13.56	2	2	3	3	295	32.8	7.66
XP_005168832.1	PREDICTED: immunoglobulin-like and fibronectin type III domain-containing protein 1 [Danio rerio]	82.49	2.66	1	3	4	5	1355	152.3	6.19
XP_009298648.1	PREDICTED: synaptotagmin-1 isoform X2 [Danio rerio]	82.4	7.45	2	2	3	3	416	47.1	8.79
NP_997791.2	septin-6 [Danio rerio]	82.4	6.48	7	2	3	4	432	49.6	7.01
NP_956845.1	phenylalanine-4-hydroxylase [Danio rerio]	82.35	7.13	1	4	4	4	449	51.3	5.86
NP_958868.1	eukaryotic peptide chain release factor subunit 1 [Danio rerio]	82.07	5.2	2	2	2	2	442	49.6	5.62
NP_001289172.1	uncharacterized protein LOC797331 [Danio rerio]	82.07	6.36	14	1	6	7	1117	123.1	6.34
NP_001038323.1	chromodomain helicase DNA binding protein 4 [Danio rerio]	82.06	2.54	11	3	4	4	1929	218.8	5.86
NP_001007447.1	NSFL1 cofactor p47 [Danio rerio]	81.99	12.63	2	3	4	4	372	40.7	5.06
NP_001103591.1	40S ribosomal protein S23 [Danio rerio]	81.88	23.78	1	3	3	3	143	15.8	10.49
NP_998217.1	3-ketoacyl-CoA thiolase, mitochondrial [Danio rerio]	81.58	16.37	2	5	5	5	397	41.8	7.75
NP_878286.3	glutamine synthetase [Danio rerio]	81.14	11.56	1	3	5	6	372	41.9	6.4
NP_001019590.1	2-oxoisovalerate dehydrogenase subunit alpha, mitochondrial [Danio rerio]	81.08	11.21	1	4	4	4	446	50.7	6.86
NP_998331.1	proteasome subunit alpha type-7-like [Danio rerio]	80.61	9.16	1	3	3	3	251	28.1	8.84
NP_991255.1	secretory carrier-associated membrane protein 1 [Danio rerio]	80.54	6.51	1	1	2	3	338	37.6	6.9
NP_957086.1	arrestin-C [Danio rerio]	80.08	6.08	2	2	4	5	362	40.3	6.15
NP_997992.2	amine oxidase [flavin-containing] [Danio rerio]	79.97	9.96	1	4	4	4	522	58.7	8.69
NP_001007777.1	far upstream element-binding protein 3 [Danio rerio]	79.87	6.99	1	3	4	4	572	62.1	7.53
XP_005158401.1	PREDICTED: glutathione S-transferase kappa 1 isoform X1 [Danio rerio]	79.68	10.92	1	2	2	2	229	25.9	8.22
NP_998548.1	heterogeneous nuclear ribonucleoprotein L2 [Danio rerio]	79.67	9.77	4	1	4	4	481	53.3	6.6
NP_571369.1	superoxide dismutase [Cu-Zn] [Danio rerio]	79.66	12.34	1	1	1	1	154	15.9	6.61
NP_958882.1	vigilin [Danio rerio]	79.46	4.47	3	3	5	5	1208	134.6	6.74
NP_001002207.1	3-ketoacyl-CoA thiolase, peroxisomal [Danio rerio]	79.27	6.46	1	2	3	5	418	44	8.59
NP_001025419.1	recoverin [Danio rerio]	78.9	21.67	2	3	4	4	203	23.4	5.2
XP_005165167.1	PREDICTED: TIA1 cytotoxic granule-associated RNA binding protein 1 isoform X1 [Danio rerio]	78.84	14.08	11	4	4	4	341	37.9	8.13
XP_002666643.1	PREDICTED: ATP-dependent 6-phosphofructokinase, platelet type isoform X7 [Danio rerio]	78.53	12.45	13	3	6	7	787	86.2	8
NP_001082966.1	acyl-CoA dehydrogenase, short/branched chain [Danio rerio]	78.48	8.05	1	1	1	1	149	16.2	5.49
XP_017206799.1	PREDICTED: guanine nucleotide-binding protein subunit beta-4 [Danio rerio]	78.34	11.18	23	1	4	6	340	37.3	6.34
NP_956883.2	canalicular multispecific organic anion transporter 1 [Danio rerio]	78.16	2.68	1	2	3	3	1567	175.5	7.39
NP_956340.1	40S ribosomal protein S12 [Danio rerio]	78.09	31.82	1	4	4	5	132	14.5	7.24
NP_956322.1	60S ribosomal protein L30 [Danio rerio]	77.68	18.8	1	2	2	2	117	13	9.63
NP_001017755.1	NADH dehydrogenase [ubiquinone] iron-sulfur protein 3, mitochondrial [Danio rerio]	77.43	9.41	1	2	2	2	255	29.4	6.32
NP_001139076.1	importin-5 [Danio rerio]	77.2	3.71	2	2	3	3	1077	121	4.92
NP_001131137.1	nck-associated protein 1 [Danio rerio]	77.1	4.89	5	3	4	5	1124	128.1	6.7
NP_001074063.2	protein phosphatase 3, catalytic subunit, gamma isoform [Danio rerio]	77.06	8.1	5	3	3	3	506	57.5	6.16
NP_998696.1	nuclear pore complex protein Nup133 [Danio rerio]	77.04	1.06	1	1	1	1	1136	126.5	5.39
NP_001119929.1	nuclease-sensitive element-binding protein 1 isoform 1 [Danio rerio]	77	5.18	2	1	1	2	309	34.9	9.69
XP_694950.3	PREDICTED: protein-glutamine gamma-glutamyltransferase K [Danio rerio]	76.98	5.24	1	4	5	5	783	87.1	5.66
NP_001277009.1	methionine adenosyltransferase II, alpha a [Danio rerio]	76.98	9.11	3	2	2	2	395	43.6	6.64
XP_005167235.1	PREDICTED: synapsin-1 isoform X1 [Danio rerio]	76.95	6.32	2	2	2	2	633	68.1	9.5
NP_001017593.1	epithelial cell adhesion molecule precursor [Danio rerio]	76.86	15.84	1	4	5	6	303	34.1	7.4
XP_693953.2	PREDICTED: sister chromatid cohesion protein PDS5 homolog B [Danio rerio]	76.77	4.12	1	2	5	5	1408	159.7	7.71
NP_001017797.1	cold inducible RNA binding protein [Danio rerio]	76.73	14.59	2	2	2	3	185	18.4	8.81
NP_957146.1	40S ribosomal protein S9 [Danio rerio]	76.62	32.47	1	7	8	11	194	22.5	10.51
NP_001003737.1	uncharacterized protein LOC445282 precursor [Danio rerio]	76.58	8.65	2	2	2	2	266	28.8	8.1
XP_005163758.1	PREDICTED: myosin-9 isoform X2 [Danio rerio]	76.55	2.6	13	1	5	5	1691	196.7	5.55
NP_001003746.1	acetyl-CoA acetyltransferase, mitochondrial precursor [Danio rerio]	76.53	22.14	1	5	7	8	420	44.3	8.85
XP_005159649.1	PREDICTED: histone deacetylase 1 isoform X1 [Danio rerio]	76.51	11.57	2	5	5	6	484	55.1	5.76
NP_998458.1	serine/threonine-protein phosphatase 2A catalytic subunit beta isoform [Danio rerio]	76.3	10.68	3	3	3	3	309	35.5	5.43
NP_001032463.1	protein phosphatase 1 regulatory subunit 7 isoform 1 [Danio rerio]	76.29	5.8	1	1	1	1	345	39.4	5.03
NP_001103872.1	UDP-glucose 6-dehydrogenase [Danio rerio]	76.05	9.53	1	2	3	3	493	54.5	6.77
NP_957318.1	phosphoglycerate mutase 2 [Danio rerio]	76.04	15.69	1	1	3	3	255	28.8	8.7
NP_001070793.1	calcium uniporter protein, mitochondrial [Danio rerio]	75.98	5.59	1	2	2	2	376	42.8	8.92
NP_956483.1	NADH-cytochrome b5 reductase 1 [Danio rerio]	75.91	12.5	1	1	3	4	304	34.1	7.87
NP_001001593.1	60S ribosomal protein L23a [Danio rerio]	75.79	8.39	1	1	1	1	155	17.6	10.39
XP_001922072.1	PREDICTED: mitochondrial glutamate carrier 1-like [Danio rerio]	75.49	5.1	6	2	2	2	314	33.8	9.52
NP_957510.1	40S ribosomal protein S24 isoform 2 [Danio rerio]	75.4	25.71	4	2	2	2	105	12.2	9.99
XP_009291712.1	PREDICTED: catenin delta-1 isoform X4 [Danio rerio]	75.32	4.63	5	2	3	3	908	100.5	7.03
XP_002667606.3	PREDICTED: nuclear pore membrane glycoprotein 210 [Danio rerio]	75.17	0.91	1	1	1	1	1873	203.4	6.35
NP_997924.1	cytoplasmic FMR1-interacting protein 1 homolog [Danio rerio]	75.13	5.11	1	1	6	7	1253	145.1	7.15
NP_998668.1	splicing factor 3B subunit 3 [Danio rerio]	74.94	3.53	1	3	3	4	1217	135.5	5.27
XP_017214344.1	PREDICTED: arginyl-tRNA--protein transferase 1, partial [Danio rerio]	74.75	9.22	2	2	2	2	206	23.5	8.41
XP_005159655.1	PREDICTED: tyrosine--tRNA ligase, cytoplasmic isoform X1 [Danio rerio]	74.75	4.91	1	1	2	2	529	59.5	6.24
NP_955886.1	26S proteasome non-ATPase regulatory subunit 11B [Danio rerio]	74.67	7.11	1	1	3	4	422	47.5	6.18
NP_956398.1	heterogeneous nuclear ribonucleoprotein A1b [Danio rerio]	74.44	9.95	1	2	3	4	422	42.6	8.84
NP_997806.1	proliferation-associated 2G4-like [Danio rerio]	74.41	7.36	1	1	3	3	394	43.4	7.28
NP_001315435.1	lysine--tRNA ligase isoform 2 [Danio rerio]	74.38	9.36	2	4	5	5	577	66.1	6.34
XP_005172121.1	PREDICTED: galectin-1 isoform X2 [Danio rerio]	73.87	20.45	3	2	2	3	132	14.8	7.17
NP_705953.1	triosephosphate isomerase A [Danio rerio]	73.69	26.61	1	3	5	6	248	26.9	5.1
NP_957355.1	60S ribosomal protein L28 [Danio rerio]	73.66	37.68	1	5	5	6	138	15.6	12.12
NP_957012.1	calretinin [Danio rerio]	73.52	16.24	1	3	4	4	271	31.1	5.12
NP_571109.1	protein NipSnap homolog 2 [Danio rerio]	73.49	5.24	1	2	2	3	286	33.6	9.11
XP_009301496.1	PREDICTED: myosin-binding protein C, cardiac-type isoform X5 [Danio rerio]	73.49	3.7	6	2	3	3	1189	133.8	6.33
NP_001289164.1	dmX-like protein 2 [Danio rerio]	73.38	2.2	1	3	4	4	3050	337.3	6.39
XP_005165301.1	PREDICTED: electrogenic sodium bicarbonate cotransporter 1 isoform X5 [Danio rerio]	73.34	2.05	10	2	2	2	1073	120.4	6.81
XP_005171034.1	PREDICTED: 1-acyl-sn-glycerol-3-phosphate acyltransferase gamma isoform X1 [Danio rerio]	73.25	2.92	1	1	1	1	377	43.8	8.59
NP_998365.1	neuronal membrane glycoprotein M6-a [Danio rerio]	73.11	8.99	1	1	2	3	278	30.9	4.97
XP_005169466.1	PREDICTED: heterochromatin protein 1-binding protein 3 isoform X1 [Danio rerio]	72.74	10.28	2	5	5	6	545	59.4	9.77
XP_009295651.1	PREDICTED: ribosomal protein S6 kinase alpha-3 isoform X3 [Danio rerio]	72.69	2.28	4	1	1	1	703	79.2	8
NP_001002164.1	casein kinase II alpha 1 subunit [Danio rerio]	72.5	9.16	3	3	3	3	393	45.4	7.72
NP_001002058.1	SUMO-activating enzyme subunit 1 [Danio rerio]	72.28	12.07	1	5	5	5	348	39.1	5.16
XP_017207276.1	PREDICTED: titin isoform X10 [Danio rerio]	72.25	2.23	10	2	2	2	1573	174.8	4.73
XP_005166723.1	PREDICTED: 60S ribosomal protein L13 isoform X1 [Danio rerio]	72.25	27.96	1	6	6	6	211	24.3	11.6
NP_001077015.1	delta-1-pyrroline-5-carboxylate synthase [Danio rerio]	72.11	11.64	3	4	8	9	782	85.3	7.08
NP_001002444.2	2,4-dienoyl-CoA reductase, mitochondrial [Danio rerio]	72.03	13.51	1	3	3	3	333	35.5	8.88
XP_017214233.1	PREDICTED: pyridine nucleotide-disulfide oxidoreductase domain-containing protein 2 isoform X1 [Danio rerio]	71.89	10.02	2	3	3	3	469	50.6	6.05
XP_017214218.1	PREDICTED: glutathione S-transferase, alpha tandem duplicate 1 isoform X1 [Danio rerio]	71.54	10.76	1	3	3	4	223	25.2	8.22
NP_001019607.1	retinal G protein coupled receptor b [Danio rerio]	71.5	12.71	1	3	3	3	291	32.8	8.37
NP_001108317.1	beta-hexosaminidase subunit beta isoform 1 precursor [Danio rerio]	71.44	4.44	4	1	2	2	541	61.5	6.16
NP_571676.2	solute carrier family 3 (amino acid transporter heavy chain), member 2a [Danio rerio]	71.4	8.45	1	3	3	4	485	53.2	5.58
NP_571641.1	peripherin-2 [Danio rerio]	71.34	6.38	3	1	2	3	345	39.2	7.43
NP_997876.2	eukaryotic translation initiation factor 2 subunit 3 [Danio rerio]	71.28	6.14	1	2	2	2	472	51.2	8
NP_001186938.1	eukaryotic translation initiation factor 3 subunit F [Danio rerio]	71.27	6.23	1	2	2	2	273	30	5.6
NP_956203.1	adenylyl cyclase-associated protein 1 [Danio rerio]	71.23	18.79	1	5	7	8	463	49.4	8.34
NP_001007367.1	visinin-like 1 [Danio rerio]	71.09	25.65	1	1	4	4	191	22.2	5.05
NP_001038375.1	uncharacterized protein LOC559906 [Danio rerio]	70.63	9.35	1	1	4	5	428	48.5	5.77
NP_001314732.1	synapsin III [Danio rerio]	70.54	11.81	1	1	1	1	127	13	10.26
NP_998436.1	heterogeneous nuclear ribonucleoprotein U-like protein 1 [Danio rerio]	69.83	4.08	1	2	3	3	784	89	5.52
XP_005165163.1	PREDICTED: non-POU domain-containing octamer-binding protein isoform X2 [Danio rerio]	69.81	16.82	3	5	6	6	440	50.3	8.46
NP_001093210.1	cartilage matrix protein precursor [Danio rerio]	69.77	9	1	3	4	5	489	53.3	7.33
NP_001186229.1	retinol dehydrogenase-like [Danio rerio]	69.59	5.81	3	2	2	2	327	36.7	9.06
NP_998274.2	UMP-CMP kinase [Danio rerio]	69.46	12.33	1	2	3	5	219	25.1	7.78
NP_001003470.1	cAMP-dependent protein kinase catalytic subunit alpha [Danio rerio]	69.45	8.83	5	3	3	3	351	40.8	8.66
NP_001018326.1	ezrin a [Danio rerio]	68.78	10.42	4	2	5	6	595	70.1	5.53
NP_001038380.1	methylcrotonoyl-CoA carboxylase subunit alpha, mitochondrial [Danio rerio]	68.76	2.95	1	2	2	2	711	78	6.62
NP_991211.1	uncharacterized protein LOC402945 [Danio rerio]	68.47	12.26	1	1	2	2	318	34.7	8.24
NP_998176.2	amylase-3 protein precursor [Danio rerio]	68.19	4.88	1	1	2	2	512	56.9	6.89
NP_957507.1	glutamine--tRNA ligase [Danio rerio]	68.11	2.29	1	1	1	1	437	49.4	8.16
XP_017208679.1	PREDICTED: ELAV-like protein 3 isoform X6 [Danio rerio]	68.04	11.65	7	1	4	4	352	38.3	9.22
XP_009295238.1	PREDICTED: E3 ubiquitin-protein ligase HUWE1 isoform X6 [Danio rerio]	67.89	1.55	6	2	5	5	4511	492.5	5.25
NP_998547.1	splicing factor, arginine/serine-rich 2 [Danio rerio]	67.56	6.67	2	1	2	2	225	26.2	11.84
NP_571016.2	DEAD (Asp-Glu-Ala-Asp) box helicase 3b [Danio rerio]	67.54	9.59	18	5	5	5	688	75.8	8.13
NP_001296367.1	serine/threonine-protein phosphatase 2A 55 kDa regulatory subunit B alpha isoform [Danio rerio]	67.43	5.13	7	2	2	4	448	51.7	6.09
XP_001334076.1	PREDICTED: kelch-like protein 40b [Danio rerio]	67.32	1.94	1	1	1	1	618	70.3	4.93
XP_005158706.1	PREDICTED: heterogeneous nuclear ribonucleoprotein U isoform X2 [Danio rerio]	67.31	1.84	2	1	1	2	759	84.9	6.05
XP_691156.5	PREDICTED: nidogen-1 [Danio rerio]	67.29	3.4	1	3	4	5	1175	130	5.45
NP_957099.1	peroxiredoxin-6 [Danio rerio]	67.24	22.52	1	4	4	4	222	25	6.57
NP_956864.1	selenium-binding protein 1 [Danio rerio]	67.01	5.91	2	2	2	2	457	51	6.25
XP_005170061.1	PREDICTED: cytosolic non-specific dipeptidase isoform X1 [Danio rerio]	67	8.02	1	3	3	3	474	53.2	5.67
XP_696748.4	PREDICTED: asparagine--tRNA ligase, cytoplasmic [Danio rerio]	66.92	4.64	1	2	3	3	603	69.2	6.39
NP_956268.1	cytochrome c oxidase subunit VIIa polypeptide 3 [Danio rerio]	66.79	13.91	1	1	1	1	115	12.6	9.88
NP_001296454.1	probable ATP-dependent RNA helicase DDX5 isoform 2 [Danio rerio]	66.77	7.26	2	2	3	3	496	56.6	9.16
NP_956810.1	uncharacterized protein LOC393488 [Danio rerio]	66.72	19.35	4	2	3	4	186	20.9	4.92
XP_017209648.1	PREDICTED: 60S ribosomal protein L27a [Danio rerio]	66.48	19.78	2	1	1	2	91	10.1	10.58
NP_001315320.1	10 kDa heat shock protein, mitochondrial isoform 2 [Danio rerio]	66.45	15.15	2	2	2	2	99	10.9	8.68
XP_017211859.1	PREDICTED: heterogeneous nuclear ribonucleoprotein U-like protein 1 isoform X2 [Danio rerio]	66.38	7.04	2	3	5	6	582	66	4.78
NP_001039029.2	proteasome subunit beta type-7 [Danio rerio]	65.88	9.03	1	2	2	3	277	29.8	7.36
NP_956007.2	calreticulin precursor [Danio rerio]	65.44	8.87	1	3	3	3	417	48.6	4.53
NP_958858.1	exportin-2 [Danio rerio]	65.03	3.3	1	1	3	3	971	110	5.52
NP_997767.1	activator of 90 kDa heat shock protein ATPase homolog 1 [Danio rerio]	64.92	3.85	1	1	1	1	338	38	5.41
XP_017213931.1	PREDICTED: muscle-related coiled-coil protein isoform X1 [Danio rerio]	64.3	13.07	1	3	3	3	329	36.5	8.12
NP_956073.2	protein disulfide-isomerase A4 precursor [Danio rerio]	64	4.36	1	1	3	3	642	72.4	5.21
NP_001077042.1	26S proteasome non-ATPase regulatory subunit 14 [Danio rerio]	63.87	14.84	1	3	3	4	310	34.6	6.4
NP_001038667.1	phosphoribosylformylglycinamidine synthase [Danio rerio]	63.77	2.13	1	1	2	2	1314	142.4	5.4
XP_005156548.1	PREDICTED: kelch-like protein 31 isoform X1 [Danio rerio]	63.74	3.31	1	1	1	1	635	70.8	6.79
NP_958484.1	translocon-associated protein subunit alpha precursor [Danio rerio]	63.52	7.93	1	2	2	2	290	32.5	4.45
NP_956862.1	keratin-like [Danio rerio]	63.45	5.68	1	1	2	2	405	44.7	4.96
NP_848523.2	DNA replication licensing factor MCM5 [Danio rerio]	63.34	2.04	1	1	1	1	736	81.7	8.07
XP_017211695.1	PREDICTED: ATP-dependent RNA helicase DQX1 [Danio rerio]	63	2.11	1	1	1	1	568	62	5.15
NP_991103.2	histone-lysine N-methyltransferase SMYD1 [Danio rerio]	62.98	16.29	1	4	5	5	485	54.5	7.4
NP_001300659.1	hyaluronan and proteoglycan link protein 1 isoform 2 precursor [Danio rerio]	62.86	3.35	2	1	1	1	328	36.8	5.63
NP_957372.1	eukaryotic initiation factor 4A-III [Danio rerio]	62.73	16.26	1	4	5	5	406	46.4	6.71
NP_998181.1	thioredoxin domain-containing protein 5 [Danio rerio]	62.46	14.98	2	3	3	3	327	37.3	5.49
NP_059341.1	NADH dehydrogenase subunit 5 (mitochondrion) [Danio rerio] - [ND5_15414]	62.33	6.27	1	1	2	4	606	68	8.9
NP_001017877.1	RPE-retinal G protein-coupled receptor [Danio rerio]	62.24	12.88	1	2	3	3	295	33.1	8.48
NP_001108055.2	ATP-binding cassette, sub-family B (MDR/TAP), member 4 isoform 2 [Danio rerio]	62.17	4.62	2	1	2	2	650	71.9	8
XP_005165134.1	PREDICTED: serine/threonine-protein phosphatase PGAM5, mitochondrial isoform X1 [Danio rerio]	62.15	9.72	2	2	2	2	288	32	8.9
XP_017208680.1	PREDICTED: ELAV-like protein 3 isoform X7 [Danio rerio]	62.08	12.14	9	1	4	4	346	37.7	9.22
NP_776196.3	ruvB-like 1 [Danio rerio]	61.89	5.48	1	2	2	2	456	50.3	6.62
NP_957238.1	eukaryotic translation initiation factor 6 [Danio rerio]	61.62	13.88	1	1	2	2	245	26.6	4.74
NP_957325.1	stomatin-like protein 2, mitochondrial [Danio rerio]	61.44	4.23	1	1	1	1	355	39.2	7.53
XP_009297977.1	PREDICTED: ATP synthase subunit d, mitochondrial isoform X1 [Danio rerio]	61.19	27.95	1	3	4	4	161	18.2	8.25
NP_001007448.1	carnitine O-palmitoyltransferase 2, mitochondrial [Danio rerio]	61.07	3.74	1	2	2	2	668	74.7	8.25
NP_956317.1	uncharacterized protein LOC336637 [Danio rerio]	60.84	14.81	1	1	1	1	108	12	4.91
XP_009302001.2	PREDICTED: eIF-2-alpha kinase activator GCN1 [Danio rerio]	60.8	2.88	1	4	6	6	2669	292.5	6.74
NP_571746.1	ATPase, Na+/K+ transporting, beta 1b polypeptide [Danio rerio]	60.67	3.64	1	1	1	1	302	35	7.65
NP_956193.2	adenylosuccinate lyase [Danio rerio]	60.63	7.47	2	2	3	3	482	54.5	6.67
XP_005170531.1	PREDICTED: guanine nucleotide binding protein (G protein), alpha 11a (Gq class) isoform X2 [Danio rerio]	60.59	14.76	6	1	5	5	359	42.1	5.82
NP_001002082.1	translocon-associated protein subunit delta precursor [Danio rerio]	60.57	17.86	1	2	2	2	168	18.2	5.48
NP_001007774.1	guanine nucleotide-binding protein subunit alpha-11 [Danio rerio]	60.54	14.76	7	1	5	5	359	42	5.85
NP_942570.1	acylamino-acid-releasing enzyme [Danio rerio]	60.39	2.33	1	1	1	1	730	81.4	6.07
NP_001002131.1	26S proteasome non-ATPase regulatory subunit 8 [Danio rerio]	60.01	13.11	1	3	3	3	267	31	6.93
XP_017209375.1	PREDICTED: obscurin, partial [Danio rerio]	59.96	1.6	1	2	6	6	6432	713.9	6.33
NP_957044.1	40S ribosomal protein S19 [Danio rerio]	59.67	19.18	1	3	3	3	146	15.9	10.23
NP_958888.1	ADP-ribosylation factor 2b [Danio rerio]	59.65	21.55	8	3	4	6	181	20.6	6.8
NP_957486.1	poly(rC)-binding protein 2 [Danio rerio]	59.54	12.89	1	1	3	3	318	33.3	8
NP_001122002.1	AP-1 complex subunit beta-1 [Danio rerio]	59.35	6.55	7	2	6	10	947	104.2	5.2
NP_997975.2	structural maintenance of chromosomes 1A, like [Danio rerio]	58.81	4.14	2	3	6	6	1233	143.1	7.09
XP_005161394.1	PREDICTED: solute carrier family 3 (amino acid transporter heavy chain), member 2b isoform X1 [Danio rerio]	58.8	5.95	1	2	3	3	504	56	5.24
NP_957008.1	NADH dehydrogenase [ubiquinone] 1 alpha subcomplex subunit 13 [Danio rerio]	58.73	9.03	1	1	1	1	144	17.1	9.01
XP_005164345.1	PREDICTED: parvalbumin isoform X1 [Danio rerio]	58.53	29.36	2	2	3	3	109	11.4	4.64
NP_861424.1	annexin A1b [Danio rerio]	58.39	4.68	1	1	1	1	342	37.4	6.55
NP_001002720.1	lamin-B receptor [Danio rerio]	58.21	5.17	1	1	2	2	619	70.1	9.55
NP_998373.1	60S ribosomal protein L19 [Danio rerio]	58.16	4.59	1	1	1	1	196	23.4	11.46
NP_001025456.1	villin 2 [Danio rerio]	57.99	8.23	1	2	5	5	583	68.7	5.92
XP_005157248.1	PREDICTED: MICOS complex subunit MIC60 isoform X1 [Danio rerio]	57.96	12.19	2	5	6	6	722	79.8	5.55
NP_998664.1	actin-related protein 2-A [Danio rerio]	57.89	8.12	2	2	3	3	394	44.6	6.74
NP_997760.1	histone-binding protein RBBP4 [Danio rerio]	57.79	7.55	3	3	4	4	424	47.6	4.89
NP_001003569.1	acyl-CoA synthetase long-chain family member 1 [Danio rerio]	57.73	11.19	5	6	6	6	697	77.6	7.72
XP_009302921.1	PREDICTED: pyridoxal kinase isoform X2 [Danio rerio]	57.67	7.17	2	1	1	1	293	32.6	5.35
NP_991230.1	small nuclear ribonucleoprotein polypeptides B and B1 [Danio rerio]	57.6	3.35	1	1	1	1	239	24.4	11.19
NP_999866.1	cytochrome c oxidase subunit 4 isoform 1, mitochondrial [Danio rerio]	57.38	24.26	2	4	4	5	169	19.4	9.32
NP_998609.2	derlin-1 [Danio rerio]	57.29	8.81	1	1	1	1	261	29.4	9.16
NP_059336.1	ATP synthase F0 subunit 6 (mitochondrion) [Danio rerio] - [ATP6_15414]	57.27	4.85	1	1	1	1	227	25.1	9.32
NP_001002577.2	succinyl-CoA ligase [ADP/GDP-forming] subunit alpha, mitochondrial [Danio rerio]	57.17	13.58	1	2	2	2	324	34.2	9.25
NP_956464.1	actin-related protein 10 [Danio rerio]	57.15	4.34	4	1	2	2	415	46	6.29
NP_954969.1	ADP-ribosylation factor 5 [Danio rerio]	57.11	11.67	5	1	2	3	180	20.3	6.19
NP_001004603.1	argininosuccinate synthase [Danio rerio]	57.06	4.83	1	2	2	2	414	47.1	6.9
NP_878308.2	mitogen-activated protein kinase 1 [Danio rerio]	57.01	4.61	23	1	2	2	369	42	6.8
NP_001002566.1	ras-related protein Rab-10 [Danio rerio]	56.86	22.89	32	3	5	6	201	22.6	8.37
NP_958873.3	calreticulin 3b precursor [Danio rerio]	56.65	9.35	1	3	4	4	417	48.3	4.46
XP_683046.6	PREDICTED: myosin-10 isoform X6 [Danio rerio]	56.55	2.02	6	1	4	4	1976	229.2	5.53
NP_001070935.1	ATPase, Ca++ transporting, plasma membrane 4 [Danio rerio]	56.54	10.76	1	2	3	3	316	34.4	5.01
NP_001161426.1	V-type proton ATPase subunit D [Danio rerio]	56.52	4.44	1	1	1	1	248	28.3	9.52
XP_003201265.4	PREDICTED: plexin-A1 isoform X2 [Danio rerio]	56.36	1.54	6	1	3	3	1889	211.6	6.73
NP_001166025.1	2-amino-3-ketobutyrate coenzyme A ligase, mitochondrial [Danio rerio]	56.27	7.66	1	2	3	3	431	46.4	7.65
NP_001103176.1	calpain, small subunit 1 b [Danio rerio]	56.19	7.51	2	1	1	1	213	24.3	5.22
NP_001002121.1	poly(U)-binding-splicing factor PUF60-B [Danio rerio]	56.09	5.98	2	1	2	2	502	53.9	5.38
NP_001002609.1	proteasome subunit beta type-2 [Danio rerio]	56.08	9.05	1	2	2	2	199	22.6	6.55
NP_001008732.1	serine/arginine-rich splicing factor 6b [Danio rerio]	56.08	9.01	8	1	3	4	355	41.2	11.53
XP_005172542.1	PREDICTED: dipeptidyl peptidase 9 isoform X1 [Danio rerio]	56.06	2.94	2	1	2	2	884	101.1	6.2
NP_001296969.1	transmembrane emp24 domain-containing protein 10 isoform 2 precursor [Danio rerio]	55.99	25.6	2	4	4	4	207	24.3	6.79
NP_944594.1	xaa-Pro dipeptidase [Danio rerio]	55.88	2.22	1	1	1	1	496	55.2	6.37
NP_001107090.1	malectin precursor [Danio rerio]	55.6	7.72	1	1	2	2	285	32	5.85
XP_009299911.1	PREDICTED: lysosome membrane protein 2 [Danio rerio]	55.1	7.07	1	2	3	3	523	58.4	7.55
NP_001315147.1	fatty aldehyde dehydrogenase [Danio rerio]	54.87	12.04	1	3	3	3	490	55	8.62
NP_775382.1	laminin subunit beta-1 precursor [Danio rerio]	54.86	1.96	3	2	3	3	1785	197.2	5.16
NP_956447.1	aspartyl aminopeptidase [Danio rerio]	54.81	2.56	2	1	1	1	469	51.2	6.83
XP_001920834.4	PREDICTED: dipeptidyl peptidase 4 [Danio rerio]	54.51	2.27	1	1	2	2	750	85.8	7.17
NP_001038274.1	serine/threonine-protein phosphatase 4 regulatory subunit 3 [Danio rerio]	54.49	2.2	1	1	1	1	818	93.7	4.89
NP_963872.1	26S proteasome non-ATPase regulatory subunit 12 [Danio rerio]	54.43	16.45	12	7	9	9	456	52.8	6.01
NP_001292513.1	enoyl-CoA delta isomerase 1, mitochondrial [Danio rerio]	54.23	8.64	1	2	2	2	301	33.2	8.62
NP_001001940.1	coatomer subunit beta' [Danio rerio]	54.18	3.21	1	3	3	3	934	105.2	5.07
NP_998542.1	40S ribosomal protein S11 [Danio rerio]	54.14	32.7	2	5	6	7	159	18.4	10.46
XP_017207221.1	PREDICTED: stress response protein nst1-like [Danio rerio]	54.11	3.72	3	1	1	2	188	21.6	8.56
NP_001313450.1	ras-related protein Rab-1A [Danio rerio]	53.93	29.85	33	1	6	6	201	22.3	6.57
XP_686234.7	PREDICTED: kynurenine/alpha-aminoadipate aminotransferase, mitochondrial [Danio rerio]	53.77	4.05	1	2	2	2	420	46.8	7.52
NP_956636.1	ubiquitin-conjugating enzyme E2Nb [Danio rerio]	53.74	19.48	2	3	3	3	154	17.3	6
NP_955863.1	eukaryotic translation initiation factor 2, subunit 1 alpha [Danio rerio]	53.64	6.35	1	1	2	2	315	36.2	5.03
XP_009290318.1	PREDICTED: plectin isoform X4 [Danio rerio]	53.57	2.09	5	4	9	9	4506	516.5	6.37
NP_001002068.1	cytochrome c [Danio rerio]	53.53	31.73	1	3	3	3	104	11.4	9.44
XP_001342789.4	PREDICTED: keratin, type I cytoskeletal 13 [Danio rerio]	53.39	9.46	5	1	4	6	423	47.1	7.74
XP_017214473.1	PREDICTED: RNA-binding motif protein, X chromosome isoform X1 [Danio rerio]	53.32	5.88	2	2	2	2	374	40.9	10.13
NP_955930.1	60S ribosomal protein L10a [Danio rerio]	53.04	3.7	1	1	1	1	216	24.6	9.94
XP_017211774.1	PREDICTED: IgGFc-binding protein isoform X1 [Danio rerio]	53.03	2.4	2	3	3	3	4540	495.5	5.85
NP_956947.2	transcriptional regulator ATRX [Danio rerio]	53	0.89	1	2	2	2	2013	227.6	6.11
XP_017209716.1	PREDICTED: cAMP-dependent protein kinase type II-beta regulatory subunit [Danio rerio]	52.83	7.94	1	1	2	2	403	45.6	4.7
NP_957199.2	importin-7 [Danio rerio]	52.62	1.54	1	1	1	1	1039	119.4	4.75
NP_997899.1	paraoxonase 2 [Danio rerio]	52.54	4.51	3	2	2	2	355	39.6	5.19
XP_009291328.1	PREDICTED: exportin-1 [Danio rerio]	52.54	5.42	2	4	4	4	1071	123.1	6.19
NP_998658.1	dnaJ homolog subfamily A member 2 [Danio rerio]	52.5	1.94	1	1	1	1	412	45.5	6.76
NP_001230101.1	isocitrate dehydrogenase [NAD] subunit gamma, mitochondrial [Danio rerio]	52.42	13.04	2	4	4	4	391	42.7	8.9
NP_001157270.1	isoleucine--tRNA ligase, mitochondrial [Danio rerio]	52.36	3.66	1	2	3	3	983	109.8	6.68
NP_001038772.1	acyl-CoA dehydrogenase family member 9, mitochondrial [Danio rerio]	52.24	5.71	1	1	2	2	630	69.5	8.07
NP_996951.1	peroxisomal bifunctional enzyme [Danio rerio]	51.96	2.09	1	1	1	1	718	78.5	9.01
XP_009296561.1	PREDICTED: utrophin-like [Danio rerio]	51.83	3.65	2	1	1	2	274	31.9	7.25
NP_001232892.1	uncharacterized protein LOC100003969 [Danio rerio]	51.72	18.9	16	2	3	3	127	13.6	11.06
XP_005157677.1	PREDICTED: tumor suppressor candidate 5 [Danio rerio]	51.72	9.04	1	1	1	1	177	18.5	8.65
NP_001082894.1	peroxiredoxin-4 precursor [Danio rerio]	51.62	11.92	1	1	3	4	260	29.1	6.79
XP_002665174.2	PREDICTED: atypical kinase ADCK3, mitochondrial-like [Danio rerio]	51.52	4.23	2	1	3	3	567	64.3	8.97
NP_955827.1	ras-related protein Rap-1b precursor [Danio rerio]	51.33	20.11	3	3	3	4	184	20.8	6.7
NP_001122142.2	Na(+)/H(+) exchange regulatory cofactor NHE-RF3 [Danio rerio]	51.32	4.7	1	2	2	2	553	59	6.15
NP_571843.1	claudin i [Danio rerio]	51.31	5.21	1	1	1	1	211	22.2	7.46
NP_001035132.1	60S ribosomal protein L32 [Danio rerio]	51.23	14.07	1	1	2	2	135	15.8	11.47
XP_005159483.1	PREDICTED: solute carrier family 2, facilitated glucose transporter member 3 isoform X2 [Danio rerio]	51.2	2.77	2	1	2	2	541	58.6	7.52
XP_005171043.1	PREDICTED: calcium-binding protein 39-like isoform X1 [Danio rerio]	51.19	2.69	3	1	1	1	334	38.8	7.27
NP_001119927.1	uncharacterized protein LOC569993 [Danio rerio]	51.09	18.75	1	2	3	3	224	24.1	6.3
NP_571457.1	mitochondrial carrier homolog 2 [Danio rerio]	51.08	9.67	1	2	2	2	300	33	8.63
XP_009300669.2	PREDICTED: fibulin-1-like, partial [Danio rerio]	50.97	5.49	1	1	1	1	164	18.3	6.3
NP_001003447.1	60S ribosomal protein L15 [Danio rerio]	50.92	27.45	2	6	6	6	204	24	11.53
XP_005159705.1	PREDICTED: adenylate kinase 2, mitochondrial isoform X1 [Danio rerio]	50.65	14.47	2	2	3	3	235	25.8	5.83
NP_001013288.2	tyrosine-protein kinase yes [Danio rerio]	50.62	8.42	71	1	3	3	546	61.2	6.87
NP_001002588.1	translocation protein SEC63 homolog [Danio rerio]	50.38	2.66	1	2	2	2	751	86.4	5.41
NP_001003743.1	short-chain specific acyl-CoA dehydrogenase, mitochondrial [Danio rerio]	50.37	2.47	1	1	1	1	405	43.5	7.94
NP_001038846.2	phosphotriesterase-related protein [Danio rerio]	50.31	3.15	1	1	1	2	349	39.2	6.65
XP_696164.2	PREDICTED: collagen alpha-2(VI) chain isoform X2 [Danio rerio]	50.14	3.84	2	2	3	4	1015	106.8	6.84
XP_005158865.1	PREDICTED: tripeptidyl-peptidase 1 isoform X1 [Danio rerio]	50.05	3.24	2	1	2	2	556	61.3	6.28
NP_001122171.1	bifunctional 3'-phosphoadenosine 5'-phosphosulfate synthase 1 [Danio rerio]	49.92	6.89	1	2	3	3	624	70.2	6.95
NP_958862.1	ras-related protein Rab-2A [Danio rerio]	49.9	8.96	1	2	2	2	212	23.5	6.39
NP_998441.1	N(G),N(G)-dimethylarginine dimethylaminohydrolase 1 [Danio rerio]	49.9	10.98	1	3	3	4	264	28.6	5.38
NP_956858.2	UV excision repair protein RAD23 homolog B [Danio rerio]	49.73	2.1	2	1	1	1	381	40.2	4.68
XP_017209998.1	PREDICTED: methylosome protein 50-like, partial [Danio rerio]	49.56	9.17	2	1	1	1	109	12	5.2
NP_997832.1	dihydrolipoyllysine-residue acetyltransferase component of pyruvate dehydrogenase complex, mitochondrial [Danio rerio]	49.56	2.45	1	2	2	3	652	69.2	8.59
NP_001159808.1	neuroligin 2b [Danio rerio]	49.54	2.79	15	1	2	2	860	96	6.65
NP_001007303.1	annexin A3b [Danio rerio]	49.54	11.18	1	3	3	3	340	37.6	5.33
NP_957109.1	40S ribosomal protein S25 [Danio rerio]	49.47	24.19	1	3	3	3	124	13.9	10.14
XP_009297149.1	PREDICTED: contactin associated protein-like 2b isoform X1 [Danio rerio]	49.45	0.88	2	1	1	1	906	99.3	5.76
NP_998011.1	hemoglobin beta embryonic-2 [Danio rerio]	49.32	19.05	1	2	3	3	147	16.5	6.68
NP_956860.1	DNA-directed RNA polymerases I and III subunit RPAC1 [Danio rerio]	49.31	5.19	1	1	1	1	347	39.1	5.43
NP_571227.1	proteasome subunit beta type-6 [Danio rerio]	49.24	16.14	1	3	3	3	223	24.1	5.24
NP_001001724.1	mitochondrial import receptor subunit TOM22 homolog [Danio rerio]	49.12	8.96	1	1	1	1	134	14.8	4.41
NP_001017815.1	ras-related protein R-Ras2 [Danio rerio]	49.02	10.4	1	2	2	2	202	23.2	5.53
NP_001002059.1	lumican precursor [Danio rerio]	48.94	5.23	1	2	2	2	344	38.1	5.72
NP_001313320.1	probable ATP-dependent RNA helicase DDX17 [Danio rerio]	48.81	4.77	2	1	3	3	671	74.6	9.16
XP_005160325.1	PREDICTED: uncharacterized protein wu:fc21g02 isoform X2 [Danio rerio]	48.79	5.56	2	2	2	2	450	49.5	7.23
NP_956310.1	eukaryotic translation initiation factor 3 subunit D [Danio rerio]	48.7	1.99	1	1	1	1	552	64	6.43
NP_998591.1	heterogeneous nuclear ribonucleoprotein R [Danio rerio]	48.68	9.35	1	1	2	2	214	23.7	4.82
NP_001073330.1	apolipoprotein A-IV precursor [Danio rerio]	48.61	15.69	3	3	3	3	255	29.4	4.74
XP_009305897.2	PREDICTED: threo-3-hydroxyaspartate ammonia-lyase-like [Danio rerio]	48.6	6.47	1	1	2	2	371	41.3	8.28
XP_005159164.1	PREDICTED: plasmolipin isoform X1 [Danio rerio]	48.54	6.94	1	1	1	1	173	18.6	6.77
NP_997841.1	glutathione S-transferase mu, tandem duplicate 1 [Danio rerio]	48.46	20.09	2	4	5	6	219	26	5.77
NP_001013463.1	leucine-rich repeat-containing protein 1 [Danio rerio]	48.42	4.18	1	1	2	3	526	59.2	4.89
NP_944592.1	flavin containing monooxygenase 5 [Danio rerio]	48.33	6.07	2	2	2	2	560	63.8	9.03
NP_956408.2	cleavage stimulation factor subunit 2 [Danio rerio]	48.14	4.71	2	1	2	2	488	51.2	6.46
NP_982251.1	glycoprotein M6Ba [Danio rerio]	48.08	4.5	1	1	1	2	289	31.6	5.36
XP_003199610.1	PREDICTED: putative all-trans-retinol 13,14-reductase [Danio rerio]	48.06	2.61	1	1	1	1	614	69.6	8.91
NP_001002060.1	translation initiation factor eIF-2B subunit alpha [Danio rerio]	47.91	8.25	2	1	3	4	291	32.4	7.11
NP_001092207.1	28S ribosomal protein S29, mitochondrial [Danio rerio]	47.89	4.48	1	1	1	1	402	45.9	8.15
NP_958867.1	coatomer subunit delta [Danio rerio]	47.87	8.06	2	3	4	4	509	56.7	5.88
NP_955870.1	serine/arginine-rich splicing factor 11 [Danio rerio]	47.78	2.82	1	1	1	1	461	52.1	10.74
XP_005156282.1	PREDICTED: DNA-directed RNA polymerase II subunit RPB1 [Danio rerio]	47.69	0.76	1	1	2	2	1965	216.7	7.5
XP_017209112.1	PREDICTED: uncharacterized protein si:dkey-9l20.3 [Danio rerio]	47.56	2.96	1	1	1	2	15355	1660.9	6.43
XP_017206791.1	PREDICTED: septin-7 isoform X5 [Danio rerio]	47.49	4.97	11	1	2	3	382	44.5	7.99
NP_958915.1	mitogen-activated protein kinase 3 [Danio rerio]	47.48	6.63	24	2	3	3	392	44.1	6.8
NP_997820.2	pre-mRNA-processing factor 6 [Danio rerio]	47.37	2.87	1	2	3	3	974	109.3	7.96
NP_001124068.1	sterile alpha and TIR motif-containing protein 1 [Danio rerio]	47.23	4.77	1	2	2	2	713	80.3	6.96
NP_998184.1	peptidyl-prolyl cis-trans isomerase B [Danio rerio]	47.23	6.48	1	2	2	2	216	23.9	9.22
NP_001170924.2	elongation factor-1, delta, a [Danio rerio]	47.14	22.45	5	1	3	3	245	27.5	4.74
NP_958883.1	protein SET [Danio rerio]	46.99	8.55	3	2	2	3	269	31	4.26
NP_001007314.1	protein phosphatase 1A, magnesium dependent, alpha [Danio rerio]	46.93	6.28	8	2	2	3	382	42.2	5.11
NP_998369.1	40S ribosomal protein S20 [Danio rerio]	46.92	12.61	1	2	2	3	119	13.3	9.94
NP_001007769.1	phenylalanine--tRNA ligase beta subunit [Danio rerio]	46.9	4.58	1	2	2	2	590	66.1	5.17
NP_001131129.1	FRAS1-related extracellular matrix protein 2 precursor [Danio rerio]	46.84	0.48	2	1	2	2	3113	345.5	4.94
NP_001002101.1	troponin I, skeletal, slow like [Danio rerio]	46.55	10.56	1	1	1	1	180	20.5	9.51
NP_571479.2	proliferating cell nuclear antigen [Danio rerio]	46.53	7.31	1	2	2	2	260	28.6	4.67
XP_009300379.1	PREDICTED: glutamate decarboxylase 1 isoform X2 [Danio rerio]	46.39	3.71	3	2	2	2	566	63.9	6.8
NP_001184183.1	actinodin1 precursor [Danio rerio]	46.34	4.39	1	1	2	2	570	64.2	6.23
NP_955831.1	multifunctional protein ADE2 [Danio rerio]	46.25	9.65	1	3	3	3	425	47	7.3
NP_991119.1	COP9 signalosome complex subunit 4 [Danio rerio]	45.81	2.46	2	1	1	1	406	46.3	5.83
NP_998675.1	glycogenin 1a [Danio rerio]	45.81	6.99	3	3	3	3	329	37	5.74
NP_956159.1	cell division control protein 42 homolog [Danio rerio]	45.72	16.75	1	1	3	3	191	21.3	6.55
NP_001038800.1	60S ribosomal protein L22-like 1 [Danio rerio]	45.7	4.76	3	1	1	1	126	14.8	9.44
XP_005167526.1	PREDICTED: insulin-like growth factor 2 mRNA-binding protein 2 isoform X2 [Danio rerio]	45.67	7.95	3	2	2	2	453	49	9.14
NP_998249.1	ubiquitin carboxyl-terminal hydrolase isozyme L5 [Danio rerio]	45.62	2.43	1	1	1	1	329	37.6	5.19
NP_571117.2	fibulin-1 precursor [Danio rerio]	45.38	2.79	1	2	2	2	681	74.2	5.4
NP_001002139.1	60S ribosomal protein L11 [Danio rerio]	45.29	22.47	1	5	5	5	178	20.4	9.86
NP_001002038.2	annexin A6 [Danio rerio]	45.22	4.8	1	1	3	4	667	75.2	5.14
NP_001018589.1	prolyl endopeptidase [Danio rerio]	45.19	4.37	1	3	3	3	709	80.3	5.25
NP_957133.1	eukaryotic translation initiation factor 3 subunit E-A [Danio rerio]	45.19	8.3	3	4	4	4	446	52.4	6.14
NP_955914.1	V-type proton ATPase subunit d 1 [Danio rerio]	45.16	16.29	1	5	5	5	350	40.2	4.96
XP_009301901.2	PREDICTED: rap1 GTPase-GDP dissociation stimulator 1, partial [Danio rerio]	45.16	4.23	1	1	2	2	449	48.5	5.05
NP_957286.2	sister chromatid cohesion protein PDS5 homolog A [Danio rerio]	45.04	2.5	2	1	3	3	1320	148.9	8.1
NP_001003882.1	serine--tRNA ligase, cytoplasmic [Danio rerio]	45.02	1.55	1	1	1	1	515	58.7	6.01
NP_001139051.1	uncharacterized protein LOC563253 [Danio rerio]	45.01	3.63	1	2	2	2	524	59.3	8.22
NP_001018493.1	dehydrogenase/reductase SDR family member 7C [Danio rerio]	44.98	9.88	1	2	2	2	324	35.2	7.25
NP_958866.1	dolichyl-diphosphooligosaccharide--protein glycosyltransferase subunit STT3A [Danio rerio]	44.72	2.27	1	2	2	2	705	80.5	7.85
NP_001002445.1	rho-related GTP-binding protein RhoA-D [Danio rerio]	44.56	29.02	6	5	5	5	193	22	6.58
XP_009303167.1	PREDICTED: poly(rC)-binding protein 3 isoform X8 [Danio rerio]	44.51	16.74	11	1	3	3	227	24.3	8.87
NP_001014357.1	protein RUFY3 [Danio rerio]	44.47	4.89	4	1	3	3	470	52.6	5.21
NP_957400.1	bystin [Danio rerio]	44.47	2.13	1	1	1	1	422	48.1	6.68
XP_017207932.1	PREDICTED: protein phosphatase 2, regulatory subunit B', epsilon isoform X2 [Danio rerio]	44.46	3.22	2	1	1	1	435	50.6	6.29
XP_005156890.1	PREDICTED: erlin-1 isoform X1 [Danio rerio]	44.4	6.14	1	2	2	2	342	38.3	6.62
XP_009290439.1	PREDICTED: collagen alpha-1(XIV) chain isoform X4 [Danio rerio]	44.39	1.06	4	1	2	2	1794	193.1	5.24
XP_009290808.1	PREDICTED: glycerol-3-phosphate dehydrogenase 1-like protein isoform X1 [Danio rerio]	44.28	9.97	1	2	3	4	351	38.3	5.62
NP_958874.2	profilin-2 [Danio rerio]	44.28	5.76	2	1	1	1	139	15	6.55
NP_001278428.1	serotransferrin precursor [Danio rerio]	44.2	5.65	1	3	3	3	673	73.2	6.95
XP_017208514.1	PREDICTED: dimethylglycine dehydrogenase, mitochondrial [Danio rerio]	44.15	3.71	1	2	3	3	862	96	7.01
NP_001313616.1	dystrophin isoform 1 [Danio rerio]	43.94	1.72	9	3	6	6	3609	414.1	5.71
XP_003199300.4	PREDICTED: sodium-driven chloride bicarbonate exchanger [Danio rerio]	43.93	2.76	4	1	3	3	1088	122.4	6.2
NP_001009556.1	nicastrin precursor [Danio rerio]	43.87	1.56	1	1	1	1	707	78.1	5.63
NP_001005594.1	FK506 binding protein 1-like [Danio rerio]	43.86	7.41	2	1	1	1	108	11.9	7.99
XP_002662574.1	PREDICTED: solute carrier family 2, facilitated glucose transporter member 1 [Danio rerio]	43.82	8.38	1	3	4	4	489	53.6	8.4
NP_001006664.1	F-actin-capping protein subunit alpha-1 [Danio rerio]	43.71	5.24	1	1	1	1	286	32.7	5.35
NP_956853.1	S-arrestin [Danio rerio]	43.67	8.42	1	2	3	3	392	44	6.18
NP_001007443.1	mitochondrial-processing peptidase subunit alpha [Danio rerio]	43.66	3.29	1	1	1	1	517	57.5	7.55
NP_001028279.2	H/ACA ribonucleoprotein complex subunit 4 [Danio rerio]	43.62	7.91	1	3	3	3	506	56.6	9.29
NP_998278.1	60S ribosomal protein L26 [Danio rerio]	43.57	27.59	1	5	5	6	145	17.3	10.62
NP_991266.1	ATPase family AAA domain-containing protein 3 [Danio rerio]	43.44	4.83	1	2	2	2	621	69.8	8.57
NP_957475.1	long-chain specific acyl-CoA dehydrogenase, mitochondrial [Danio rerio]	43.37	11.76	1	4	5	5	442	49.4	7.78
NP_571226.1	proteasome subunit beta type-5 [Danio rerio]	43.31	12.64	1	3	3	3	269	29.5	6.4
XP_002666538.3	PREDICTED: la-related protein 4 isoform X2 [Danio rerio]	43.24	1.81	2	1	1	1	773	83.9	6.62
NP_001232897.3	protein transport protein Sec24C [Danio rerio]	43.15	1.92	5	1	2	2	1248	134.9	6.77
XP_005168916.1	PREDICTED: cysteine--tRNA ligase, cytoplasmic isoform X1 [Danio rerio]	43.11	3.09	2	2	2	3	745	84.8	6.52
NP_001006021.1	aminomethyltransferase, mitochondrial [Danio rerio]	43.09	6.36	1	2	2	2	409	44.7	8.75
XP_005155962.1	PREDICTED: vesicle-associated membrane protein 3 isoform X1 [Danio rerio]	42.97	32.35	4	2	2	2	102	11.3	8.53
NP_001002575.1	transmembrane and coiled-coil domain-containing protein 1 [Danio rerio]	42.86	7.98	1	1	1	1	188	21.3	9.72
NP_001006068.1	delta(3,5)-Delta(2,4)-dienoyl-CoA isomerase, mitochondrial [Danio rerio]	42.83	3.57	1	1	1	1	308	33.8	7.93
NP_001295754.1	CAD protein [Danio rerio]	42.78	0.85	4	2	2	2	2230	247.1	6.68
XP_009305081.1	PREDICTED: fatty acid synthase [Danio rerio]	42.73	1.19	1	1	3	3	2511	274	6.44
XP_009298410.1	PREDICTED: neuronal cell adhesion molecule isoform X7 [Danio rerio]	42.59	0.78	2	1	1	1	1288	142.4	5.3
NP_001116316.1	cullin-4B [Danio rerio]	42.59	2.2	2	1	2	2	864	99.4	7.75
NP_001003628.1	adapter molecule crk [Danio rerio]	42.53	5.47	1	1	1	1	311	34.2	6.09
NP_001092210.1	succinate dehydrogenase [ubiquinone] iron-sulfur subunit, mitochondrial precursor [Danio rerio]	42.5	12.5	1	4	4	4	280	31.7	8.51
NP_958899.1	isovaleryl-CoA dehydrogenase, mitochondrial [Danio rerio]	42.46	2.15	1	1	1	1	418	45.8	7.83
XP_009291847.1	PREDICTED: N-terminal EF-hand calcium-binding protein 2 isoform X1 [Danio rerio]	42.45	9.29	2	3	4	5	409	45.7	5.35
NP_957440.1	40S ribosomal protein S10 [Danio rerio]	42.26	5.42	1	1	1	1	166	18.9	10.04
NP_998626.1	rho GDP-dissociation inhibitor 1 [Danio rerio]	42.24	20.69	1	2	2	2	203	23.1	5.08
NP_956230.1	serpin peptidase inhibitor, clade B (ovalbumin), member 1, like 3 [Danio rerio]	42.17	3.16	2	1	1	1	380	42.6	5.31
NP_001004578.1	EH domain-containing protein 1 [Danio rerio]	42.07	6.39	1	1	2	2	532	60	6.38
NP_001006097.1	deoxyribose-phosphate aldolase [Danio rerio]	41.69	3.77	1	1	1	1	318	35	9.14
XP_017212909.1	PREDICTED: apolipoprotein D-like isoform X1 [Danio rerio]	41.66	4.76	1	1	1	1	189	21	4.65
NP_001030143.1	integrin beta-1 precursor [Danio rerio]	41.53	3.01	4	3	3	3	798	88.5	6.61
NP_001002157.1	isocitrate dehydrogenase [NAD] subunit beta, mitochondrial [Danio rerio]	41.37	4.97	2	1	1	1	382	41.8	8.25
XP_017209363.1	PREDICTED: cubilin, partial [Danio rerio]	41.33	0.25	1	1	1	1	3596	390	5
NP_998618.2	6-phosphogluconate dehydrogenase, decarboxylating [Danio rerio]	41.31	6.46	1	2	2	2	511	56.4	7.66
NP_957457.3	asparagine synthetase [glutamine-hydrolyzing] [Danio rerio]	41.31	10.71	1	2	3	3	560	64	6.6
NP_998100.1	acyl-CoA dehydrogenase-like [Danio rerio]	41.26	11.57	1	3	6	6	432	47.8	8.51
XP_005168397.1	PREDICTED: glyoxylate reductase/hydroxypyruvate reductase b isoform X1 [Danio rerio]	41.16	11.97	2	3	3	3	351	38.4	8.06
NP_957264.1	RAB5A, member RAS oncogene family, b [Danio rerio]	41.15	10.65	3	2	2	2	216	23.5	8.13
NP_001300616.1	nuclear pore complex protein Nup205 [Danio rerio]	41.02	1.17	2	1	1	1	1970	220.1	6.38
NP_998352.1	dehydrodolichyl diphosphate synthase complex subunit DHDDS [Danio rerio]	40.87	3.58	1	1	2	3	335	38.6	6.74
NP_956552.1	uncharacterized protein LOC393228 [Danio rerio]	40.87	5.88	6	1	1	1	187	21.4	7.33
NP_956926.1	cell division control protein 42 homolog isoform 1 [Danio rerio]	40.84	14.66	1	1	2	2	191	21.3	7.15
XP_001921954.3	PREDICTED: rap1 GTPase-GDP dissociation stimulator 1 [Danio rerio]	40.51	5.71	1	2	2	2	560	60.8	5.11
NP_001268727.1	ninein-like protein [Danio rerio]	40.49	0.92	5	1	2	2	1303	149.8	5.19
NP_957476.2	mitochondrial chaperone BCS1 [Danio rerio]	40.48	4.52	1	1	1	1	420	47.5	8.25
XP_003198205.2	PREDICTED: BAI1-associated protein 3 [Danio rerio]	40.43	1.53	1	1	2	2	1179	135	6.57
NP_001075098.2	SWI/SNF-related matrix-associated actin-dependent regulator of chromatin subfamily A member 5 [Danio rerio]	40.35	4.15	1	2	5	5	1035	120.5	7.49
NP_956667.1	sorcin [Danio rerio]	40.26	18.34	2	3	3	3	169	18.9	5.55
NP_998163.1	electron transfer flavoprotein subunit beta [Danio rerio]	40.24	12.2	1	1	2	2	254	27.5	8.68
NP_956323.1	60S acidic ribosomal protein P1 [Danio rerio]	40.23	14.16	1	1	1	2	113	11.5	4.26
NP_956977.1	ras-related protein Rab-14 [Danio rerio]	40.19	9.3	25	1	2	2	215	23.9	6.21
NP_998093.2	integrin, beta 1b.2 precursor [Danio rerio]	40.16	1.96	3	1	1	1	613	66.9	5.15
NP_001003762.1	actin related protein 2/3 complex, subunit 4, like [Danio rerio]	40	27.38	1	3	4	5	168	19.7	8.43
NP_001315488.1	cleavage stimulation factor subunit 1 [Danio rerio]	39.81	4.18	1	2	2	3	431	48.2	6.62
NP_001258826.1	large neutral amino acids transporter small subunit 2 [Danio rerio]	39.8	2.82	1	1	1	1	531	57.7	5.21
NP_001092696.1	methylmalonyl-CoA mutase, mitochondrial [Danio rerio]	39.77	1.32	1	1	1	2	757	83.5	7.02
XP_005169638.1	PREDICTED: heterogeneous nuclear ribonucleoprotein H1 isoform X3 [Danio rerio]	39.72	6.37	5	1	2	2	377	41.5	7.12
XP_017213750.1	PREDICTED: LOW QUALITY PROTEIN: low-density lipoprotein receptor-related protein 1 [Danio rerio]	39.71	0.8	2	3	3	3	4528	504.9	5.36
XP_005165319.1	PREDICTED: guanylyl cyclase 3 isoform X2 [Danio rerio]	39.66	2.37	2	2	3	3	1137	127.2	6.55
NP_001071235.1	3'-phosphoadenosine 5'-phosphosulfate synthase 2a [Danio rerio]	39.49	3.27	1	1	1	1	612	69.1	7.58
NP_001002326.1	plastin-3 [Danio rerio]	39.41	6.38	2	3	3	3	627	70.1	6.34
NP_001189439.1	60S ribosomal protein L36a [Danio rerio]	39.34	8.49	1	1	1	1	106	12.5	10.54
NP_958459.1	vesicle-trafficking protein SEC22b-B isoform 2 precursor [Danio rerio]	39.26	10.23	3	2	2	2	215	24.7	8.91
XP_017212761.1	PREDICTED: ELAV-like protein 4 isoform X6 [Danio rerio]	39.24	8.67	10	1	3	3	369	40.5	9.39
NP_001313457.1	tricarboxylate transport protein, mitochondrial [Danio rerio]	39.02	12.62	2	2	2	2	317	34.3	9.58
XP_009299468.1	PREDICTED: cytochrome P450, family 2, subfamily AD, polypeptide 3 isoform X1 [Danio rerio]	39	4.97	2	2	2	2	322	37	5.72
NP_001001941.2	coatomer subunit alpha [Danio rerio]	38.9	3.19	1	3	3	3	1224	138	7.59
NP_957257.1	fumarate hydratase, mitochondrial precursor [Danio rerio]	38.89	21.22	3	8	9	10	509	54.8	8.9
NP_957186.1	endoplasmic reticulum resident protein 44 [Danio rerio]	38.87	5.64	1	1	1	1	408	47	5.34
XP_005158944.1	PREDICTED: kinectin isoform X3 [Danio rerio]	38.85	3.82	5	2	3	3	1205	135.7	5.52
XP_005167631.1	PREDICTED: kinesin heavy chain isoform X1 [Danio rerio]	38.79	4.16	7	2	4	4	985	113.6	6.73
XP_017211940.1	PREDICTED: protein ABHD14B isoform X1 [Danio rerio]	38.56	4.69	1	1	1	1	213	22.8	5.76
NP_998216.2	ATP-binding cassette sub-family E member 1 [Danio rerio]	38.56	6.01	1	2	3	4	599	67.2	8.27
XP_005170056.1	PREDICTED: casein kinase II subunit beta isoform X1 [Danio rerio]	38.5	5.12	1	1	1	1	215	24.9	5.55
NP_958480.2	serine/arginine-rich splicing factor 3 [Danio rerio]	38.32	5.49	3	1	1	1	164	19.4	11.65
NP_001131138.1	periplakin [Danio rerio]	38.3	3.03	2	3	6	6	1752	206.8	5.85
NP_001003520.1	peptidyl-prolyl cis-trans isomerase FKBP9 precursor [Danio rerio]	38.27	3.37	1	2	2	2	564	63.2	5.07
NP_001028894.1	crystallin beta gamma X [Danio rerio]	38.25	8.21	1	2	2	2	207	23.7	9.07
NP_956332.1	developmentally-regulated GTP-binding protein 1 [Danio rerio]	38.2	5.74	1	1	2	2	366	40.4	8.69
NP_001035141.1	60S ribosomal protein L31 [Danio rerio]	37.97	25.2	1	3	3	4	123	14.3	10.54
XP_009293577.1	PREDICTED: NAD kinase 2, mitochondrial isoform X3 [Danio rerio]	37.88	3.74	4	1	1	1	294	33.3	8.54
NP_001170917.1	UDP glucuronosyltransferase 1 family, polypeptide B1 precursor [Danio rerio]	37.86	3.98	1	1	2	2	528	59.6	8.6
NP_001082816.1	nucleosome assembly protein 1-like 4 [Danio rerio]	37.81	6.02	2	1	2	2	349	40.2	4.72
XP_009302118.1	PREDICTED: ELAV-like protein 4 isoform X4 [Danio rerio]	37.78	6.62	5	1	3	3	438	47.9	9.23
NP_001104660.1	actinodin2 precursor [Danio rerio]	37.77	5.51	1	2	2	2	508	56.5	6.47
NP_957161.1	serine/arginine-rich splicing factor 5a [Danio rerio]	37.71	13.13	5	1	3	4	259	29.6	11.15
NP_571875.1	eukaryotic translation initiation factor 2 subunit 1 [Danio rerio]	37.68	8.57	1	1	2	2	315	36.1	5.03
NP_001007792.1	crystallin, gamma M4 [Danio rerio]	37.67	8.05	1	1	3	5	174	20.9	8.25
NP_775371.1	nascent polypeptide-associated complex subunit alpha isoform 2 [Danio rerio]	37.54	6.98	3	1	1	1	215	23.4	4.56
NP_001313413.1	epiplakin 1 [Danio rerio]	37.5	2.7	1	1	3	4	5476	611.3	7.46
NP_001003432.1	60S ribosomal protein L18 [Danio rerio]	37.5	17.58	1	3	5	6	182	21	11.82
XP_017207166.1	PREDICTED: heat shock 70 kDa protein 12A isoform X3 [Danio rerio]	37.47	5.14	4	2	3	3	642	71.7	7.02
NP_957139.1	40S ribosomal protein S17 [Danio rerio]	37.35	10.45	1	1	1	1	134	15.4	9.77
XP_009300388.1	PREDICTED: cytoplasmic dynein 1 intermediate chain 2 isoform X4 [Danio rerio]	37.34	3.45	4	1	2	2	608	68.1	5.12
XP_009292278.1	PREDICTED: glycogen synthase kinase 3 alpha isoform X1 [Danio rerio]	37.33	6.19	4	3	3	3	436	48	8.57
XP_009301479.1	PREDICTED: protein groucho-1 isoform X13 [Danio rerio]	37.31	2.9	23	2	2	2	759	82.5	7.23
NP_956243.1	elongation factor 1-beta [Danio rerio]	37.14	5.78	1	1	1	1	225	24.5	4.65
XP_005155599.1	PREDICTED: heterogeneous nuclear ribonucleoprotein D-like isoform X1 [Danio rerio]	37.09	8.47	5	2	2	2	295	33.2	5.82
NP_001004667.1	F11 receptor, tandem duplicate 1 precursor [Danio rerio]	37.05	4.11	1	1	1	1	292	32.1	8
XP_002660488.3	PREDICTED: lipopolysaccharide-responsive and beige-like anchor protein isoform X5 [Danio rerio]	36.96	1.33	25	1	4	4	2861	319	5.54
NP_998630.1	protein transport protein Sec23A [Danio rerio]	36.92	3.4	3	1	2	2	765	86	6.9
NP_001132951.1	alpha-2-macroglobulin-like precursor [Danio rerio]	36.86	2.29	9	2	4	5	1442	159.7	5.45
NP_001005933.1	peroxisomal acyl-coenzyme A oxidase 1 [Danio rerio]	36.83	3.64	2	1	1	1	660	74	7.64
NP_001014338.1	3-hydroxyisobutyryl-CoA hydrolase, mitochondrial [Danio rerio]	36.73	4.19	1	1	1	1	382	42.2	7.83
NP_001121710.1	metaxin 1a [Danio rerio]	36.72	4.7	1	1	1	1	319	35.8	5.88
NP_001032465.2	alpha-N-acetylgalactosaminidase precursor [Danio rerio]	36.71	2.29	1	1	1	1	437	49.3	5.26
NP_956051.1	ATP synthase subunit g, mitochondrial [Danio rerio]	36.57	22.33	1	2	2	2	103	11.3	9.76
NP_956306.1	coactosin-like protein [Danio rerio]	36.55	9.15	1	2	2	2	142	15.9	5.4
NP_956944.2	protein arginine N-methyltransferase 1 [Danio rerio]	36.4	8.33	1	2	2	2	348	40.1	5.62
NP_001071019.1	agmatinase, mitochondrial [Danio rerio]	36.37	4.64	1	1	2	2	366	39.4	7.56
NP_001002298.1	ATPase asna1 [Danio rerio]	36	4.99	1	1	2	2	341	38.3	5.01
NP_998513.2	protein NDRG1 isoform 2 [Danio rerio]	35.96	5.1	2	1	2	2	392	43.6	6.65
XP_017209012.1	PREDICTED: 60S ribosomal protein L10 isoform X1 [Danio rerio]	35.95	30.23	1	5	5	5	215	24.6	10.17
NP_998624.1	calpain 1, large subunit [Danio rerio]	35.93	1.56	1	1	1	1	704	80	5.94
NP_571921.1	acetylcholinesterase precursor [Danio rerio]	35.88	2.37	1	1	1	1	634	72	6.64
NP_956544.1	YTH domain-containing family protein 2 [Danio rerio]	35.88	3.19	2	2	2	2	596	63.8	8.47
NP_001002070.1	proliferation-associated 2G4, a [Danio rerio]	35.77	7.4	1	1	3	3	392	43.3	7.94
XP_005162282.1	PREDICTED: neural cell adhesion molecule L1.2 isoform X1 [Danio rerio]	35.58	1.82	2	1	2	2	1267	140.4	5.44
XP_009305995.1	PREDICTED: si:ch211-39i2.2 isoform X1 [Danio rerio]	35.54	3.47	1	1	1	1	202	22.4	6.34
NP_001018130.1	cell division control protein 42 homolog isoform 2 [Danio rerio]	35.51	20.42	1	1	3	3	191	21.4	6.55
NP_997740.1	metaxin-2 [Danio rerio]	35.5	12.04	1	2	2	3	274	30.8	5.64
NP_997927.1	40S ribosomal protein S15a [Danio rerio]	35.47	18.46	1	3	3	3	130	14.8	10.13
NP_001129262.1	fibrillin-3 precursor [Danio rerio]	35.47	0.77	1	1	2	2	2868	310.1	4.83
XP_696434.2	PREDICTED: synaptic vesicle glycoprotein 2A [Danio rerio]	35.45	5.18	1	3	4	4	733	83.4	6.04
NP_956054.1	small nuclear ribonucleoprotein D3 polypeptide, like [Danio rerio]	35.28	15.63	1	1	2	2	128	14	10.32
XP_017209362.1	PREDICTED: glycogen debranching enzyme-like [Danio rerio]	35.15	2.5	1	1	1	1	519	59.1	6.61
NP_001012390.1	gamma-crystallin B [Danio rerio]	35.14	8.2	1	1	3	5	183	22.2	8.02
NP_001018177.1	calpain 2, (m/II) large subunit b [Danio rerio]	35.09	2.73	9	1	2	2	696	78.2	5.45
XP_005172346.1	PREDICTED: RNA binding motif protein 4 like isoform X1 [Danio rerio]	35.05	1.82	2	1	1	1	384	42.3	9.16
XP_690505.2	PREDICTED: heat shock 70 kDa protein 4L [Danio rerio]	34.88	1.82	1	1	1	1	826	93.2	5.53
NP_001107098.1	uncharacterized protein LOC792506 precursor [Danio rerio]	34.87	4.74	5	2	2	2	527	60.8	7.49
NP_001007363.1	sodium- and chloride-dependent GABA transporter 1 [Danio rerio]	34.73	1.83	1	1	1	2	600	67.1	7.4
NP_001017781.1	rho GTPase-activating protein 1 [Danio rerio]	34.71	5.53	1	1	2	2	434	49.6	6.02
NP_001019574.1	cytochrome c oxidase subunit Vaa [Danio rerio]	34.7	4.96	1	1	1	3	141	15.9	6.58
NP_001013533.1	lipoamide acyltransferase component of branched-chain alpha-keto acid dehydrogenase complex, mitochondrial [Danio rerio]	34.62	2.43	1	2	2	3	493	53.9	8.75
XP_005158148.1	PREDICTED: mitochondrial import receptor subunit TOM40 homolog isoform X2 [Danio rerio]	34.41	2.62	2	1	1	1	344	36.2	7.28
XP_005166592.1	PREDICTED: 60S ribosomal protein L34 isoform X1 [Danio rerio]	34.37	15.38	1	2	2	2	117	13.4	11.47
XP_005170513.1	PREDICTED: heterogeneous nuclear ribonucleoprotein M isoform X3 [Danio rerio]	34.36	2.93	4	2	2	2	614	62.7	8.95
NP_658910.2	glucose-6-phosphate isomerase [Danio rerio]	34.18	10.85	1	1	4	4	553	62.1	7.34
NP_001009889.2	nucleolar protein 58 [Danio rerio]	34.08	3.44	1	1	1	1	553	62	8.19
NP_001243170.1	protein kinase C alpha type [Danio rerio]	34.06	1.79	1	1	1	1	670	76.2	6.61
NP_001004604.1	BCSC-1 [Danio rerio]	34.02	3.61	1	2	3	3	804	87.1	5.8
NP_956370.1	methionine--tRNA ligase, cytoplasmic [Danio rerio]	33.96	1.19	1	1	1	1	922	103.5	6.81
NP_571783.2	cationic trypsin-3 precursor [Danio rerio]	33.9	8.5	1	2	2	2	247	26.5	7.49
XP_017213744.1	PREDICTED: sodium- and chloride-dependent GABA transporter 3 [Danio rerio]	33.89	4.7	1	2	3	3	617	69.6	7.05
NP_571185.1	carbonic anhydrase [Danio rerio]	33.87	3.46	1	1	1	1	260	28.7	7.59
NP_958894.1	chloride intracellular channel protein 4 [Danio rerio]	33.79	7.14	4	2	2	3	252	28.4	5.97
NP_001003889.1	proteasome subunit beta type-1 [Danio rerio]	33.71	10.13	1	2	2	2	237	26.1	6.79
NP_957362.1	epoxide hydrolase 1 [Danio rerio]	33.63	7.02	1	3	3	3	456	51.9	8.53
NP_001119880.1	enkurin domain-containing protein 1 [Danio rerio]	33.6	1.7	1	1	1	1	352	39	9.91
NP_982285.1	alcohol dehydrogenase 8b [Danio rerio]	33.48	7.45	2	2	3	3	376	40.8	7.62
NP_001003438.1	retinoschisin precursor [Danio rerio]	33.46	14.35	2	2	2	2	230	26.2	7.06
NP_001093906.1	60S acidic ribosomal protein P2 [Danio rerio]	33.41	8.77	1	1	1	1	114	11.6	4.54
XP_005159893.1	PREDICTED: calcium/calmodulin-dependent protein kinase type II delta 2 chain isoform X10 [Danio rerio]	33.36	11.79	11	3	6	6	492	55.8	7.2
NP_001018576.1	actin-like 6B [Danio rerio]	33.32	2.66	3	1	1	1	376	40.7	5
NP_571482.1	mitogen-activated protein kinase 12 [Danio rerio]	33.21	5.79	42	1	2	2	363	42	7.59
XP_005173080.3	PREDICTED: epoxide hydrolase 1 [Danio rerio]	33.18	5.41	1	1	1	1	259	29.6	7.09
XP_009291798.1	PREDICTED: nuclear pore complex protein Nup93 isoform X2 [Danio rerio]	33.15	5.67	3	2	4	4	688	78.2	6.27
NP_001082938.1	sphingosine-1-phosphate lyase 1 [Danio rerio]	33.1	3.32	2	1	2	2	572	63.7	8.76
XP_005158974.1	PREDICTED: fermitin family homolog 2 isoform X3 [Danio rerio]	33.04	2.81	4	1	1	1	677	77.6	6.84
NP_001025318.1	elongation factor 1-delta isoform 2 [Danio rerio]	33.02	9.85	4	1	2	2	274	30.3	4.79
NP_001038884.2	acyl-CoA synthetase family member 2, mitochondrial precursor [Danio rerio]	32.93	2.97	1	2	2	2	606	67.5	7.93
XP_002664470.2	PREDICTED: protein ATP1B4 [Danio rerio]	32.91	10.09	1	3	4	4	347	39.2	7.44
NP_998255.2	scinderin like b [Danio rerio]	32.84	1.94	1	1	2	2	720	79.4	6.46
NP_001038629.1	protein sel-1 homolog 1 precursor [Danio rerio]	32.78	1.29	1	1	1	1	776	85.8	5.33
NP_001025136.1	reticulon 2a [Danio rerio]	32.74	9.36	3	1	1	1	203	22.4	6.99
NP_958452.1	coronin-1C [Danio rerio]	32.65	3.59	1	2	2	2	474	53.3	6.64
NP_001289671.1	ATP synthase subunit epsilon, mitochondrial [Danio rerio]	32.64	13.73	1	1	1	1	51	5.7	10.45
XP_017211522.1	PREDICTED: tenascin isoform X3 [Danio rerio]	32.61	1.9	3	1	2	2	1628	177.2	5.08
XP_005167958.1	PREDICTED: glutaminase kidney isoform, mitochondrial isoform X4 [Danio rerio]	32.58	2.65	4	1	2	3	565	62.9	8.12
NP_001035396.2	kynurenine 3-monooxygenase [Danio rerio]	32.54	2.74	2	1	1	1	474	54.1	8.91
XP_009295840.1	PREDICTED: ras suppressor protein 1 [Danio rerio]	32.4	13.36	1	1	2	2	277	31.2	8.47
NP_001278284.1	AP-2 complex subunit mu-A isoform 1 [Danio rerio]	32.33	8.16	1	3	3	3	441	50.1	9.5
NP_001009560.1	talin-1 [Danio rerio]	32.32	1.26	3	2	3	3	2538	270.5	6.2
NP_001314754.1	inter-alpha-trypsin inhibitor heavy chain H2 precursor [Danio rerio]	32.29	1.27	1	1	1	1	946	106.2	7.58
NP_998167.1	rRNA 2'-O-methyltransferase fibrillarin [Danio rerio]	32.26	12.93	1	3	3	3	317	33.6	10.2
NP_001017716.1	ubiquitin thioesterase OTU1 [Danio rerio]	32.25	6.98	1	1	1	1	301	33.5	5.58
NP_001096664.1	cytochrome b-c1 complex subunit Rieske, mitochondrial [Danio rerio]	32.21	8.79	1	3	3	3	273	29.7	8.29
NP_001017737.1	long-chain fatty acid transport protein 4 [Danio rerio]	32.21	5.75	1	3	4	4	643	72.9	8.79
NP_957293.1	eukaryotic translation initiation factor 3 subunit G [Danio rerio]	32.19	9.9	1	2	2	3	293	32.8	6.11
NP_957213.1	nuclear migration protein nudC [Danio rerio]	32.17	2.7	1	1	1	1	333	38.3	5.54
NP_898889.2	hemoglobin alpha embryonic-3 [Danio rerio]	32.12	37.06	1	4	5	5	143	15.9	8.38
XP_005160932.1	PREDICTED: 5'-3' exoribonuclease 2 isoform X1 [Danio rerio]	32.09	4.16	2	2	3	3	938	107.7	7.08
NP_001071079.1	aspartate--tRNA ligase, cytoplasmic [Danio rerio]	32.02	5.65	1	3	3	3	531	60.5	6.57
XP_005161575.1	PREDICTED: synaptic vesicle glycoprotein 2B [Danio rerio]	31.84	2.04	1	1	2	2	687	77.7	5.3
NP_001004602.2	bridging integrator 1b isoform 2 [Danio rerio]	31.76	4.67	9	1	2	2	364	40.9	5.58
XP_003199893.1	PREDICTED: ES1 protein homolog, mitochondrial [Danio rerio]	31.6	15.11	1	1	2	2	225	24.1	7.24
NP_001006024.1	glutaryl-CoA dehydrogenase, mitochondrial [Danio rerio]	31.46	5.15	2	1	3	3	427	47.4	7.96
XP_005156329.1	PREDICTED: LIM domain binding 3 isoform X2 [Danio rerio]	31.46	17.47	2	2	3	3	292	31.5	9.14
NP_998492.1	ribose-phosphate pyrophosphokinase 1 isoform 1 [Danio rerio]	31.39	6.35	6	1	2	3	299	32.6	7.11
NP_956430.1	peroxisomal multifunctional enzyme type 2 [Danio rerio]	31.28	3.31	1	1	1	1	725	78.6	7.55
XP_009297910.1	PREDICTED: synaptogyrin-3 isoform X1 [Danio rerio]	31.18	7.02	1	1	1	1	228	25.4	5.94
XP_005166853.1	PREDICTED: guanylate kinase 1b isoform X1 [Danio rerio]	30.85	5.08	2	1	1	1	197	22.3	4.91
NP_001001822.1	phosphatidylinositol 3,4,5-trisphosphate 3-phosphatase and dual-specificity protein phosphatase PTEN [Danio rerio]	30.81	2.01	3	1	1	1	399	46.8	6.84
NP_001002226.1	enolase-phosphatase E1 [Danio rerio]	30.79	6.51	1	1	1	1	261	30	5.25
NP_997747.1	lethal(2) giant larvae protein homolog 2 [Danio rerio]	30.6	1.37	1	1	1	1	1020	113.8	6.51
NP_001017880.1	NADH dehydrogenase [ubiquinone] 1 beta subcomplex subunit 9 [Danio rerio]	30.56	4	1	1	1	1	175	21	8.13
NP_001073450.1	isochorismatase domain-containing protein 1 [Danio rerio]	30.53	4.95	1	1	1	1	283	31.3	7.46
XP_005159063.1	PREDICTED: selenide, water dikinase 1 isoform X1 [Danio rerio]	30.41	8.67	1	2	3	3	392	42.9	5.97
NP_001314729.1	regulator of G-protein signaling 9 [Danio rerio]	30.14	2.29	3	2	2	2	480	56	9.11
NP_001074122.1	2-oxoisovalerate dehydrogenase subunit beta, mitochondrial [Danio rerio]	30.09	4.86	1	1	1	1	391	43	6.95
XP_002663718.1	PREDICTED: bax inhibitor 1 [Danio rerio]	30.03	3.81	1	1	1	1	236	26.5	9.01
XP_017212093.1	PREDICTED: transportin-2 [Danio rerio]	30.03	5.48	3	2	3	4	584	65.8	4.82
XP_017210025.1	PREDICTED: nucleoside diphosphate kinase A-like [Danio rerio]	29.99	7.84	2	1	1	1	153	17.2	5.6
NP_775365.1	ATP-dependent RNA helicase DDX19B [Danio rerio]	29.9	2.05	1	1	1	1	487	54.7	5.74
NP_999853.1	versican b precursor [Danio rerio]	29.9	2.93	2	3	4	4	1570	172.5	4.79
NP_957307.3	proteasomal ubiquitin receptor ADRM1 [Danio rerio]	29.87	5.13	3	1	2	2	409	42.4	4.96
NP_001019632.2	DNA-directed RNA polymerase II subunit RPB2 [Danio rerio]	29.78	2.98	1	3	4	4	1174	133.8	6.95
NP_001019589.1	neuronal-specific septin-3 [Danio rerio]	29.73	5.26	5	2	2	2	361	40.6	7.33
XP_017209389.1	PREDICTED: carnitine O-palmitoyltransferase 1, liver isoform-like [Danio rerio]	29.63	3.94	1	1	3	3	786	89.5	8.09
NP_001191261.1	guanine nucleotide binding protein (G protein), gamma transducing activity polypeptide 2b [Danio rerio]	29.56	36.23	1	1	1	1	69	7.5	4.77
XP_009303958.1	PREDICTED: uncharacterized protein LOC449549 isoform X1 [Danio rerio]	29.46	11.71	3	2	2	2	205	23.1	5.81
XP_009300879.1	PREDICTED: fibroleukin-like [Danio rerio]	29.36	1.53	5	1	1	1	392	44.8	8.85
XP_005172973.1	PREDICTED: ubiquitin carboxyl-terminal hydrolase 48 [Danio rerio]	29.27	1.15	1	1	1	1	1047	120.3	6.24
XP_009304658.1	PREDICTED: retinol-binding protein 3 isoform X1 [Danio rerio]	29.17	4.4	3	2	2	2	523	57.5	4.83
XP_009295221.1	PREDICTED: basement membrane-specific heparan sulfate proteoglycan core protein isoform X6 [Danio rerio]	29.08	0.87	6	3	3	3	3554	386.8	5.99
XP_005160513.1	PREDICTED: L-threonine 3-dehydrogenase, mitochondrial isoform X1 [Danio rerio]	28.9	5.33	1	1	1	1	375	41.6	7.08
NP_998427.1	eukaryotic translation initiation factor 5A-2 [Danio rerio]	28.75	5.16	2	1	1	1	155	16.8	5.38
NP_001038711.1	cell adhesion molecule 3 [Danio rerio]	28.72	5.61	3	2	2	2	410	44.4	5.33
NP_001003501.1	calpain-9 [Danio rerio]	28.65	1.16	1	1	1	1	688	78.2	5.3
NP_997868.1	hypoxia up-regulated protein 1 precursor [Danio rerio]	28.53	1.84	1	1	2	2	980	110.3	5.07
NP_001315090.1	dolichyl-diphosphooligosaccharide--protein glycosyltransferase subunit STT3B [Danio rerio]	28.44	1.99	1	1	2	2	805	91.2	8.82
XP_009298489.1	PREDICTED: filamin-C isoform X9 [Danio rerio]	28.28	0.61	12	1	2	2	2619	280.3	5.67
XP_002666893.2	PREDICTED: carnitine O-palmitoyltransferase 1, liver isoform isoform X2 [Danio rerio]	28.25	2.45	2	2	2	2	774	88.5	8.7
NP_001025119.1	reticulon-1 isoform 1 [Danio rerio]	28.18	14.15	7	2	3	3	212	24.2	8.63
NP_001290058.1	ATP synthase subunit f, mitochondrial [Danio rerio]	28.15	12.36	1	1	1	1	89	10.3	9.73
NP_001004008.1	fructose-1,6-bisphosphatase isozyme 2 [Danio rerio]	28.1	7.4	2	1	1	1	338	36.8	6.57
NP_001313480.1	si:dkey-251i10.2 precursor [Danio rerio]	28.06	4.15	1	1	1	1	193	20.4	9.19
NP_001018393.2	protein disulfide-isomerase TMX3 precursor [Danio rerio]	27.76	2.52	1	1	1	1	437	49	4.87
NP_571296.2	sodium/potassium-transporting ATPase subunit beta-3 [Danio rerio]	27.73	4.68	1	1	2	2	278	32	8.16
NP_001074111.1	striatin [Danio rerio]	27.7	1.41	1	1	1	1	782	86.2	5.17
NP_001005401.2	signal recognition particle subunit SRP68 [Danio rerio]	27.62	1.85	1	1	1	1	593	67.9	7.9
NP_001025339.1	ectonucleotide pyrophosphatase/phosphodiesterase family member 1 [Danio rerio]	27.53	1.14	2	1	1	1	876	99.3	7.53
XP_017206832.1	PREDICTED: uncharacterized protein LOC103909784 [Danio rerio]	27.52	3.01	2	1	9	10	2058	234	8.87
NP_997894.2	UTP--glucose-1-phosphate uridylyltransferase isoform 2 [Danio rerio]	27.51	3.95	3	1	1	2	506	56.5	7.64
NP_001007282.2	glutathione peroxidase 1 [Danio rerio]	27.4	6.81	1	1	1	1	191	21.8	7.33
NP_001002527.1	protein transport protein Sec61 subunit beta [Danio rerio]	27.3	15.46	1	1	1	1	97	10	11.8
NP_001003836.1	cleavage and polyadenylation specificity factor subunit 3 [Danio rerio]	27.18	2.75	1	1	1	1	690	78.3	5.55
XP_009296683.1	PREDICTED: mitotic checkpoint protein BUB3-like [Danio rerio]	27.15	30.85	4	2	2	2	94	10.1	6.67
NP_001007322.1	uncharacterized protein LOC492355 [Danio rerio]	27.14	5.45	4	1	1	1	202	23	5.86
NP_956018.1	60S ribosomal protein L27 [Danio rerio]	27.1	12.5	1	2	2	2	136	15.8	10.62
XP_005169926.1	PREDICTED: kinesin-like protein KIF13B isoform X4 [Danio rerio]	27.05	1.82	55	1	4	4	1810	202.3	5.71
XP_002661386.1	PREDICTED: nicotinamide phosphoribosyltransferase [Danio rerio]	26.77	5.88	1	2	2	2	493	55.9	6.61
NP_001025358.1	proteasome subunit alpha type-3 [Danio rerio]	26.65	9.02	1	2	2	3	255	28.4	5.06
NP_955895.1	fumarylacetoacetase [Danio rerio]	26.59	6.9	1	1	2	2	348	38.7	6.68
NP_001027011.2	rhodopsin kinase 1 [Danio rerio]	26.49	2.37	1	1	1	1	549	62.2	7.06
XP_005159165.1	PREDICTED: bcl-2-like protein 13 isoform X1 [Danio rerio]	26.43	2.89	1	1	1	1	485	51.6	4.22
NP_999854.1	structural maintenance of chromosomes protein 3 [Danio rerio]	26.4	3.45	1	2	3	3	1216	141.4	6.79
XP_005167845.1	PREDICTED: splicing factor 3B subunit 1 isoform X3 [Danio rerio]	26.28	0.86	3	1	1	1	1161	129.9	7.71
NP_957153.1	mitochondrial carnitine/acylcarnitine carrier protein [Danio rerio]	26.15	5.67	1	2	2	2	300	32.8	9.51
XP_005170964.1	PREDICTED: 60S ribosomal protein L9 isoform X2 [Danio rerio]	26.08	18.75	2	3	3	3	192	21.6	9.95
NP_571531.1	catenin alpha-1 [Danio rerio]	26.01	5.4	1	3	5	6	907	100.5	6.2
NP_999897.1	D-amino acid oxidase [Danio rerio]	26	4.02	3	1	1	1	348	39	8.07
NP_001073435.2	cytosolic purine 5'-nucleotidase [Danio rerio]	25.95	3.91	1	1	1	1	562	65.1	5.86
NP_001070917.1	probable ubiquitin carboxyl-terminal hydrolase FAF-X [Danio rerio]	25.94	1.57	5	1	5	5	2551	290.1	5.8
XP_002660367.2	PREDICTED: tripeptidyl-peptidase 2 isoform X3 [Danio rerio]	25.92	0.8	3	1	1	1	1249	137.6	6.67
NP_001015061.1	putative all-trans-retinol 13,14-reductase precursor [Danio rerio]	25.83	1.98	1	1	1	1	607	67.9	8.24
NP_997783.1	chymotrypsin B1 precursor [Danio rerio]	25.77	8.37	1	2	2	2	263	28.2	7.34
NP_001017400.1	transmembrane protein 11, mitochondrial [Danio rerio]	25.77	11.76	1	1	1	1	187	20.9	7.68
XP_698635.3	PREDICTED: ATP-dependent 6-phosphofructokinase, liver type [Danio rerio]	25.7	7.95	1	1	5	5	780	84.6	7.44
NP_001038529.1	host cell factor C1a [Danio rerio]	25.68	2.64	4	3	4	4	1778	182.4	6.42
XP_684147.2	PREDICTED: glucosamine-6-phosphate isomerase 2 [Danio rerio]	25.63	5.78	1	1	1	1	277	31.3	6.74
NP_001315438.1	IST1 homolog isoform 2 [Danio rerio]	25.62	2.93	2	1	1	1	341	37.5	5.41
NP_957487.2	talin-2 [Danio rerio]	25.47	0.87	3	1	2	2	2543	271	5.49
NP_001004606.1	calcium-binding mitochondrial carrier protein SCaMC-1 [Danio rerio]	25.24	6.92	2	2	3	3	477	53.3	8.54
NP_001186841.1	NADH dehydrogenase [ubiquinone] iron-sulfur protein 7, mitochondrial [Danio rerio]	25.17	4.15	1	1	1	2	217	24.3	9.55
NP_001002521.1	signal peptidase complex catalytic subunit SEC11A [Danio rerio]	25.05	4.47	1	1	1	1	179	20.5	8.94
NP_998225.2	3-methyl-2-oxobutanoate dehydrogenase [lipoamide] kinase, mitochondrial [Danio rerio]	25.05	2.8	1	1	1	1	428	47.9	9.28
NP_001002155.1	60S ribosomal protein L21 [Danio rerio]	24.98	25	1	3	3	3	160	18.5	10.62
XP_009300531.1	PREDICTED: caspase-8-like [Danio rerio]	24.95	6.36	13	1	2	2	346	39.4	6.54
XP_009292329.1	PREDICTED: protein argonaute-3 isoform X2 [Danio rerio]	24.94	2.31	9	1	1	1	476	54.2	9.19
XP_686522.4	PREDICTED: cytochrome P450 27C1 [Danio rerio]	24.84	2.44	1	1	1	1	573	66	9.14
NP_001038242.1	MAGUK p55 subfamily member 6 [Danio rerio]	24.67	6.31	3	3	3	3	539	60.3	6.15
XP_005171336.1	PREDICTED: tenascin-R isoform X1 [Danio rerio]	24.65	1.67	2	1	1	1	1261	138.4	4.93
NP_001070126.1	uncharacterized protein LOC767720 [Danio rerio]	24.59	5.54	7	2	2	2	361	39.5	6.29
NP_001002451.1	ubiquitin fusion degradation protein 1 homolog [Danio rerio]	24.51	6.17	1	2	2	2	308	35	5.76
NP_001188266.2	SH3-domain GRB2-like 2-like [Danio rerio]	24.39	3.43	5	1	1	1	350	39.5	5.26
NP_001017792.1	uncharacterized protein LOC550490 [Danio rerio]	24.37	8.63	1	2	2	2	255	26.8	7.42
NP_001082886.1	phosphofructokinase, muscle b [Danio rerio]	24.36	6.44	3	2	4	4	776	84.1	7.8
XP_001922883.1	PREDICTED: zinc finger protein 9 isoform X1 [Danio rerio]	24.31	12.42	1	2	2	2	161	17.6	8.22
NP_997769.3	cystathionine gamma-lyase [Danio rerio]	24.19	4.21	1	1	2	2	404	44.3	6.9
NP_775342.2	60S ribosomal protein L24 [Danio rerio]	24.18	5.1	1	1	1	1	157	17.9	11.25
NP_957175.1	very-long-chain 3-oxoacyl-CoA reductase-A [Danio rerio]	24.1	3.13	1	1	1	1	319	35.5	9.47
XP_002663621.3	PREDICTED: uncharacterized protein si:dkey-250d21.1 [Danio rerio]	24.07	1.08	1	2	3	3	3614	400.3	4.64
NP_954965.1	carboxypeptidase A precursor [Danio rerio]	24	4.53	1	2	2	2	419	47.7	6.86
NP_956270.1	superoxide dismutase [Mn], mitochondrial [Danio rerio]	23.98	6.25	1	1	1	1	224	25	8.16
NP_001103939.1	quinoid dihydropteridine reductase a [Danio rerio]	23.83	7.59	1	1	1	1	237	24.6	7.08
XP_698033.4	PREDICTED: EH domain-containing protein 4 [Danio rerio]	23.79	4.4	1	1	2	2	546	62.7	6.55
XP_017207694.1	PREDICTED: acyl-protein thioesterase 2 isoform X1 [Danio rerio]	23.74	4.74	1	1	1	1	232	25.1	6.62
NP_001025413.2	synaptophysin b [Danio rerio]	23.66	6.4	1	1	2	2	297	32.8	4.59
XP_009290448.2	PREDICTED: (E3-independent) E2 ubiquitin-conjugating enzyme UBE2O [Danio rerio]	23.52	1.99	1	1	3	3	1305	144.2	5.12
XP_009297741.1	PREDICTED: ubiquitin carboxyl-terminal hydrolase 7 isoform X5 [Danio rerio]	23.5	8.21	5	7	8	8	1096	127.4	5.72
XP_005163542.1	PREDICTED: amphiphysin isoform X13 [Danio rerio]	23.46	4.95	14	1	2	2	586	65.1	4.89
NP_001013338.1	transmembrane protein 182 precursor [Danio rerio]	23.42	4.03	1	1	1	1	248	28	6.6
NP_001025330.1	thioredoxin-related transmembrane protein 4 precursor [Danio rerio]	23.39	8.3	1	1	2	2	277	31.2	5.19
XP_017208486.1	PREDICTED: WD repeat-containing protein 7 [Danio rerio]	23.28	1.09	1	1	2	2	1470	161.2	7.02
XP_005165928.1	PREDICTED: adenylate kinase 4, mitochondrial isoform X1 [Danio rerio]	23.23	4.42	1	1	1	1	226	25.4	8.81
NP_001003736.1	cytochrome P450, family 8, subfamily B, polypeptide 1 [Danio rerio]	23	2.55	3	1	1	1	510	58.4	9.06
NP_001116783.1	gamma-crystallin A [Danio rerio]	22.92	5.17	1	1	1	1	174	21.2	8.44
NP_001268923.1	uncharacterized protein LOC100535672 precursor [Danio rerio]	22.87	3.72	2	1	1	1	242	26.4	5.11
NP_997840.1	eukaryotic translation initiation factor 2 subunit 2 [Danio rerio]	22.86	2.75	1	1	1	1	327	37.4	6.61
XP_017213298.1	PREDICTED: uncharacterized protein col6a3 isoform X4 [Danio rerio]	22.78	1.44	4	1	2	2	10897	1193.5	7.34
NP_001038867.1	chromobox protein homolog 3 [Danio rerio]	22.72	9.2	5	1	1	1	174	20	5.03
NP_001005600.1	trans-1,2-dihydrobenzene-1,2-diol dehydrogenase [Danio rerio]	22.38	12.28	2	1	3	3	334	36.6	6.52
XP_002662604.4	PREDICTED: alpha-1-syntrophin [Danio rerio]	22.3	1.88	1	1	1	1	479	52.1	7.55
NP_001013352.1	neuronal membrane glycoprotein M6-b [Danio rerio]	22.25	4.85	1	1	1	1	268	29.5	6.58
NP_001014329.1	septin 9b isoform c [Danio rerio]	22.23	2.98	4	1	1	1	336	39.1	7.05
NP_001028921.1	S-antigen; retina and pineal gland (arrestin) b [Danio rerio]	22.21	11.93	1	1	2	2	176	20.1	6.67
NP_955823.1	C-1-tetrahydrofolate synthase, cytoplasmic [Danio rerio]	22.18	1.5	1	1	1	1	934	100.4	7.39
XP_009301601.1	PREDICTED: six-cysteine containing astacin protease 4 isoform X1 [Danio rerio]	22.18	7.98	2	1	2	2	263	30.1	6.43
NP_001004594.2	carnitine O-acetyltransferase b [Danio rerio]	22.04	4.4	1	1	2	2	614	70	8.19
NP_001104708.1	methylthioribose-1-phosphate isomerase [Danio rerio]	21.71	3.12	1	1	1	1	353	38	5.69
NP_775359.1	small nuclear ribonucleoprotein Sm D1 [Danio rerio]	21.68	16.81	1	1	1	1	119	13.3	11.56
NP_001074170.1	vesicular inhibitory amino acid transporter [Danio rerio]	21.57	4.34	2	1	3	3	530	58.1	6.46
XP_005159135.1	PREDICTED: transcriptional repressor CTCF isoform X2 [Danio rerio]	21.56	1.88	2	1	1	1	798	89.9	6.18
NP_001018316.1	glycylpeptide N-tetradecanoyltransferase 1 [Danio rerio]	21.42	2.67	1	1	1	1	487	55.7	7.18
NP_957347.1	glucosidase 2 subunit beta precursor [Danio rerio]	21.19	3.21	2	2	2	2	529	59.5	4.6
NP_001082840.1	28S ribosomal protein S30, mitochondrial [Danio rerio]	21.17	2.63	1	1	1	1	419	48	8.41
XP_009295622.1	PREDICTED: carboxymethylenebutenolidase homolog isoform X1 [Danio rerio]	21.03	4.1	1	1	1	1	244	28.1	5.72
NP_001120992.1	uncharacterized protein LOC100001340 [Danio rerio]	20.98	6.89	1	1	2	2	334	37	5.22
NP_957022.1	RNA polymerase II subunit A C-terminal domain phosphatase SSU72 [Danio rerio]	20.77	5.67	1	1	1	1	194	22.8	5.44
NP_001017708.2	glutamate decarboxylase 2 [Danio rerio]	20.61	3.77	1	1	1	1	583	65.4	6.54
NP_957026.1	60S ribosomal protein L23 [Danio rerio]	20.56	5.71	1	1	1	1	140	14.9	10.51
XP_005160491.1	PREDICTED: secernin-2 isoform X1 [Danio rerio]	20.31	4.82	1	1	1	1	415	46	5.08
XP_009305372.1	PREDICTED: H2A histone family, member Y-like isoform X1 [Danio rerio]	20.28	5.72	1	1	2	2	367	39.8	9.83
XP_005159564.1	PREDICTED: DNA topoisomerase 2-beta isoform X1 [Danio rerio]	20.28	0.74	2	1	1	1	1613	181.7	7.72
XP_005160224.1	PREDICTED: myoglobin isoform X1 [Danio rerio]	20.06	18.37	1	2	3	4	147	15.6	7.55
NP_775340.1	60S ribosomal protein L35 [Danio rerio]	20.02	10.57	1	1	1	1	123	14.4	11.17
XP_005156224.1	PREDICTED: TOM1-like protein 2 isoform X5 [Danio rerio]	18.54	3.97	10	2	2	2	504	55.2	5.03
XP_005163139.1	PREDICTED: protein NDRG4 isoform X6 [Danio rerio]	18.25	4.72	7	2	2	2	339	37.2	6.16
NP_998113.1	signal peptidase complex subunit 3 [Danio rerio]	16.82	11.67	1	1	2	2	180	20.2	8.59
XP_005157056.1	PREDICTED: sodium/calcium exchanger 3 isoform X4 [Danio rerio]	16.44	1.09	5	1	1	1	916	102.2	5.2
NP_571080.1	ependymin precursor [Danio rerio]	0	2.76	1	1	1	1	217	24.5	5.64
NP_001004563.1	ganglioside-induced differentiation-associated protein 2 [Danio rerio]	0	1.59	1	1	1	1	504	57.5	5.57
NP_001038608.1	neuron navigator 3 [Danio rerio]	0	0.71	7	1	2	2	2269	242.4	8.68
NP_001007299.1	dynamin-like 120 kDa protein, mitochondrial precursor [Danio rerio]	0	2.69	7	2	3	3	966	111.3	8.05
NP_001092893.1	1-phosphatidylinositol 4,5-bisphosphate phosphodiesterase delta-3-A [Danio rerio]	0	1.79	1	1	2	3	784	89.3	8.25
NP_956309.2	protein TFG [Danio rerio]	0	3.03	1	1	1	1	396	42.3	5
NP_001004577.1	bifunctional coenzyme A synthase precursor [Danio rerio]	0	1.26	1	1	1	1	554	61.4	7.18
NP_001005931.2	ras-related protein R-Ras [Danio rerio]	0	5.1	1	1	1	2	196	22.1	5.48
NP_001153628.1	neuroplastin precursor [Danio rerio]	0	4.33	1	2	2	2	277	31.1	6.04
NP_001073513.2	serine/threonine-protein kinase SMG1 [Danio rerio]	0	0.85	3	1	4	4	3640	404.8	6.09
NP_001121726.1	mitofusin-2 [Danio rerio]	0	0.79	1	1	1	2	757	85.9	6.19
NP_998525.2	programmed cell death 6-interacting protein [Danio rerio]	0	2.31	2	1	2	2	866	95.7	6.09
XP_002666222.2	PREDICTED: uncharacterized protein wu:fi37e09 [Danio rerio]	0	4.82	1	1	2	8	394	43.6	7.08
NP_001013561.2	arylsulfatase A precursor [Danio rerio]	0	1.39	1	1	1	1	503	55.1	6.28
XP_009298703.1	PREDICTED: centrosomal protein of 83 kDa isoform X2 [Danio rerio]	0	3.19	2	1	4	4	722	84.5	5.78
NP_958875.1	pre-mRNA-processing factor 19 [Danio rerio]	0	3.37	23	1	2	3	505	54.7	6.58
NP_001007393.1	membrane-associated progesterone receptor component 1 [Danio rerio]	0	3.35	1	1	1	1	179	20.3	4.84
NP_001243626.1	ATP synthase coupling factor 6, mitochondrial-like isoform 2 [Danio rerio]	0	11.48	6	1	2	3	122	13.1	9.42
XP_009295162.1	PREDICTED: E3 ubiquitin-protein ligase UBR4 isoform X14 [Danio rerio]	0	0.6	14	1	4	6	5144	569.4	6.07
XP_009296277.1	PREDICTED: ecotropic viral integration site 5 protein homolog isoform X4 [Danio rerio]	0	1.07	4	1	1	2	559	64.4	6.49
NP_958865.1	replication factor C subunit 3 [Danio rerio]	0	4.21	1	1	2	3	356	40.3	8.51
NP_998145.1	xaa-Pro aminopeptidase 1 [Danio rerio]	0	5.65	1	2	3	3	620	69.4	6.05
XP_009302596.1	PREDICTED: FK506-binding protein 15 isoform X2 [Danio rerio]	0	0.59	2	1	1	1	1190	132.5	4.78
XP_005170791.1	PREDICTED: pyruvate dehydrogenase protein X component, mitochondrial isoform X1 [Danio rerio]	0	1.22	2	1	1	1	490	51.7	8.63
XP_009301363.1	PREDICTED: nesprin-1 isoform X4 [Danio rerio]	0	0.95	5	1	12	12	8708	998.6	5.41
XP_003198161.2	PREDICTED: liprin-alpha-3 [Danio rerio]	0	1.22	1	1	2	2	1226	137.3	5.9
XP_017213220.1	PREDICTED: mitogen-activated protein kinase kinase kinase kinase 4 [Danio rerio]	0	1.29	28	1	2	4	1006	115.3	7.21
XP_009292620.1	PREDICTED: microtubule-actin cross-linking factor 1 isoform X21 [Danio rerio]	0	0.79	24	1	6	6	7933	894.6	5.34
NP_001005292.2	estradiol 17-beta-dehydrogenase 8 [Danio rerio]	0	3.13	1	1	1	1	256	26.9	7.71
NP_001032178.1	lymphoid-specific helicase [Danio rerio]	0	1.64	5	1	2	2	853	98.1	7.2
XP_009291851.1	PREDICTED: enhancer of mRNA-decapping protein 4 isoform X3 [Danio rerio]	0	0.88	4	1	1	1	1366	149.8	5.52
NP_001007425.1	dehydrogenase/reductase (SDR family) member 13a, duplicate 3 [Danio rerio]	0	2.52	1	1	1	1	318	34.9	8.31
XP_017209279.1	PREDICTED: polycystin-2 isoform X2 [Danio rerio]	0	1.77	2	1	2	2	903	103.1	5.64
NP_956319.1	ribosomal protein S26 [Danio rerio]	0	15.65	2	2	2	2	115	13	11
NP_001020470.1	solute carrier family 27 (fatty acid transporter), member 2a [Danio rerio]	0	3.09	3	1	2	2	614	68.8	7.99
NP_001311338.1	adipocyte enhancer-binding protein 1 precursor [Danio rerio]	0	1.17	1	1	2	2	1022	116.3	5.73
XP_696012.4	PREDICTED: sperm-associated antigen 5 [Danio rerio]	0	0.45	1	1	1	1	1563	176	5.07
XP_009301399.1	PREDICTED: dynein heavy chain 2, axonemal [Danio rerio]	0	1.75	1	1	10	10	4506	514.6	6.64
NP_001038240.1	probable global transcription activator SNF2L2 [Danio rerio]	0	2.42	4	1	3	4	1568	178	7.36
NP_001032797.1	vacuolar protein sorting-associated protein 11 homolog [Danio rerio]	0	1.29	3	1	2	3	927	106.5	6.77
XP_005174018.1	PREDICTED: 11-cis retinol dehydrogenase isoform X2 [Danio rerio]	0	3.37	3	1	1	1	326	36.5	8.68
XP_005166343.1	PREDICTED: alcohol dehydrogenase [NADP(+)] B isoform X2 [Danio rerio]	0	6.75	3	1	2	3	326	37	6.7
NP_956060.1	alpha-soluble NSF attachment protein [Danio rerio]	0	3.73	1	1	1	1	295	33.2	5.58
XP_005165315.1	PREDICTED: U2-associated SR140 protein-like isoform X2 [Danio rerio]	0	1.04	2	1	1	1	575	66.3	7.18
XP_009295496.1	PREDICTED: enoyl-CoA delta isomerase 2, mitochondrial isoform X1 [Danio rerio]	0	3.64	2	1	2	2	357	39.1	7.18
XP_701359.5	PREDICTED: importin subunit alpha-5 [Danio rerio]	0	1.9	1	1	1	1	580	64.6	5
NP_932337.1	prominin-1 precursor [Danio rerio]	0	1.65	2	1	2	2	851	94.6	5.66
XP_017206881.1	PREDICTED: solute carrier family 40 member 1-like [Danio rerio]	0	1.52	1	1	1	1	462	50.5	8.7

## Sheet: Treated-1
Accession	Description	Score	Coverage	# Proteins	# Unique Peptides	# Peptides	# PSMs	# AAs	MW [kDa]	calc. pI
NP_001007030.1	ATPase, Ca++ transporting, fast twitch 1 [Danio rerio]	7827.08	52.92	1	35	71	220	994	108.7	5.19
NP_001071001.1	ATPase, Ca++ transporting, cardiac muscle, fast twitch 1 like [Danio rerio]	4734.15	45.01	5	19	54	134	991	108.9	5.15
NP_001032487.2	tubulin, beta, 2 [Danio rerio]	4139.08	72.25	1	6	33	148	472	52.6	5.06
NP_942104.2	tubulin, beta 2c [Danio rerio]	3925.98	69.66	1	2	31	144	445	49.8	4.89
XP_017213397.1	PREDICTED: titin isoform X8 [Danio rerio]	3690.4	10.31	14	15	211	228	26294	2914.4	6.3
XP_005173528.1	PREDICTED: tubulin beta-6 chain isoform X1 [Danio rerio]	3602.46	68.62	1	4	31	134	443	49.6	4.89
XP_017213389.1	PREDICTED: titin [Danio rerio]	3381.06	8.8	17	151	200	216	28237	3138	6.61
XP_017213399.1	PREDICTED: titin isoform X10 [Danio rerio]	3270.2	9.76	7	2	184	199	24349	2698.9	6.3
NP_001070183.1	tubulin beta-4B chain-like [Danio rerio]	3218.77	71.62	1	2	30	127	444	49.6	4.94
NP_956269.1	uncharacterized protein LOC335798 [Danio rerio]	2998.71	69.82	1	8	30	117	444	49.6	4.92
NP_001108561.1	myosin, heavy polypeptide 1.1, skeletal muscle [Danio rerio]	2985.09	45.07	6	9	92	129	1937	222	5.67
XP_001924014.2	PREDICTED: myosin heavy chain, fast skeletal muscle [Danio rerio]	2957.98	43.21	6	3	84	120	1937	222.1	5.69
NP_001019593.1	tubulin beta-2A chain [Danio rerio]	2827.72	58.35	1	4	26	99	449	50.5	4.87
NP_001070823.1	ATP synthase subunit alpha, mitochondrial [Danio rerio]	2771.22	61.16	2	35	35	87	551	59.7	9.03
NP_001019600.2	ATP synthase subunit beta, mitochondrial [Danio rerio]	2608.79	69.44	2	26	26	83	517	55.1	5.27
XP_005171843.1	PREDICTED: myosin, heavy polypeptide 2, fast muscle specific isoform X1 [Danio rerio]	2536.46	39.9	6	5	79	108	1935	221.7	5.69
NP_001177911.1	tubulin, alpha 1a [Danio rerio]	2449.85	55.43	2	3	21	67	451	50.1	5.06
NP_957259.1	sarcoplasmic/endoplasmic reticulum calcium ATPase 2 [Danio rerio]	2338.7	24.2	2	1	27	73	996	109.4	5.19
NP_571761.1	Na+/K+ -ATPase alpha 1 subunit [Danio rerio]	2311.46	41.05	2	11	39	69	1028	113.3	5.33
NP_956479.1	tubulin, alpha 8 like 4 [Danio rerio]	2169.18	48.22	1	2	17	59	450	50	5.1
NP_001003558.1	tubulin, alpha 8 like 3 [Danio rerio]	2151.77	52	4	2	19	62	450	50	5.06
NP_571759.2	ATPase, Na+/K+ transporting, alpha 3a polypeptide [Danio rerio]	2146.56	39	1	8	37	63	1023	112.5	5.38
NP_571765.1	sodium/potassium-transporting ATPase subunit alpha-1 [Danio rerio]	2103.43	33.85	2	6	35	62	1025	112.7	5.41
NP_571764.1	ATPase, Na+/K+ transporting, alpha 1a polypeptide, tandem duplicate 4 [Danio rerio]	1965.46	32.71	1	4	29	55	1024	112.4	5.47
NP_571666.1	actin, alpha cardiac muscle 1 [Danio rerio]	1914.41	65.52	6	12	30	81	377	41.9	5.39
NP_998195.1	tubulin alpha-1D chain [Danio rerio]	1855.19	49.89	1	6	18	56	451	50	5.02
NP_001103873.1	heat shock cognate 71 kDa protein [Danio rerio]	1571.55	53.78	4	26	35	58	649	71.1	5.47
NP_001025448.1	ATPase, Ca++ transporting, cardiac muscle, slow twitch 2b [Danio rerio]	1530.35	20.1	2	1	24	54	1035	113.5	5.45
NP_571760.2	sodium/potassium-transporting ATPase subunit alpha-3 [Danio rerio]	1495.61	34.7	1	4	32	51	1023	112.6	5.55
XP_017208743.1	PREDICTED: myosin heavy chain, fast skeletal muscle isoform X2 [Danio rerio]	1419.96	22.47	7	1	49	64	1936	221.5	5.74
NP_775329.1	brain creatine kinase b [Danio rerio]	1419.82	55.12	4	19	24	53	381	42.9	5.8
NP_001073530.1	crystallin, gamma M2d3 [Danio rerio]	1419.42	60.69	5	0	13	64	173	21.2	7.83
NP_571007.2	muscle creatine kinase a [Danio rerio]	1410	67.19	2	15	26	51	381	42.8	6.8
NP_775338.2	beta-crystallin B1 [Danio rerio]	1371.21	71.98	1	17	17	42	232	26.8	6.87
NP_853632.3	actin, cytoplasmic 2 [Danio rerio]	1327.35	63.2	2	9	26	70	375	41.7	5.48
NP_571758.1	sodium/potassium-transporting ATPase subunit alpha-2 [Danio rerio]	1322.06	22.81	1	4	21	38	1017	112	5.21
NP_001103328.1	crystallin, gamma M2d11 [Danio rerio]	1307.14	46.29	2	0	10	58	175	21.4	8.02
XP_017214634.1	PREDICTED: ADP/ATP translocase 2 [Danio rerio]	1305.51	63.76	2	14	26	49	298	32.7	9.76
XP_009299855.1	PREDICTED: sarcoplasmic/endoplasmic reticulum calcium ATPase 3 isoform X2 [Danio rerio]	1297.72	16.75	2	1	19	51	991	108.9	5.4
NP_956752.2	eukaryotic translation elongation factor 2b [Danio rerio]	1234.44	54.08	5	17	39	67	858	95.4	6.7
XP_005157650.1	PREDICTED: creatine kinase M-type isoform X1 [Danio rerio]	1209.96	49.47	2	14	23	49	380	42.8	6.77
NP_001002142.1	uncharacterized protein LOC415232 [Danio rerio]	1202.9	46.55	4	0	10	52	174	21.3	7.83
NP_991107.2	actinin alpha 3b [Danio rerio]	1186.2	44.32	3	11	36	58	898	103.8	5.3
NP_001005391.2	clathrin, heavy polypeptide a [Danio rerio]	1145.33	28.87	5	9	41	52	1680	191.7	5.69
NP_944590.1	aconitate hydratase, mitochondrial [Danio rerio]	1096.61	35.81	1	23	23	41	782	84.8	7.68
NP_001181907.1	clathrin, heavy chain b (Hc) [Danio rerio]	1050.61	27.49	5	7	38	49	1677	191.5	5.72
NP_997937.1	tubulin, alpha 8 like [Danio rerio]	986.09	29.18	1	1	11	34	449	50	5.15
NP_571597.1	actinin alpha 3a [Danio rerio]	972.9	47.77	3	14	38	54	896	103.5	5.2
NP_001002138.1	crystallin, gamma M2d6 [Danio rerio]	968	60.34	6	5	12	54	174	21.3	8.02
NP_998296.1	malate dehydrogenase, mitochondrial [Danio rerio]	942.14	69.44	1	17	17	28	337	35.4	8.15
XP_684227.1	PREDICTED: sarcoplasmic/endoplasmic reticulum calcium ATPase 2 [Danio rerio]	936.86	13.07	1	1	11	33	1056	115.8	5.3
NP_958889.1	transitional endoplasmic reticulum ATPase [Danio rerio]	928.64	37.97	2	26	26	40	806	89.4	5.26
XP_009293480.1	PREDICTED: spectrin alpha chain, non-erythrocytic 1 isoform X8 [Danio rerio]	917.36	17.19	9	33	37	43	2455	282	5.21
XP_017213459.1	PREDICTED: ADP/ATP translocase 1 isoform X1 [Danio rerio]	916.17	47.99	2	5	16	29	298	32.7	9.73
NP_001025233.1	apolipoprotein Bb, tandem duplicate 1 precursor [Danio rerio]	903.61	14.88	4	43	46	52	3730	412.3	5.24
NP_571584.2	keratin 4 [Danio rerio]	883.21	52.52	5	15	33	46	497	54	5.39
NP_955839.2	glutamate dehydrogenase 1b [Danio rerio]	871.19	47.97	1	10	24	42	542	59.9	8.27
NP_955858.1	isocitrate dehydrogenase [NADP], mitochondrial [Danio rerio]	871.05	52.56	1	22	24	37	449	50.4	8.12
NP_001108394.1	uncharacterized protein LOC100141357 [Danio rerio]	864.7	60.69	1	0	12	36	173	21.1	7.81
NP_001093607.1	myosin binding protein Hb [Danio rerio]	860.5	44.05	1	20	25	46	529	57.1	5.5
NP_571338.1	elongation factor 1-alpha [Danio rerio]	829.18	50.43	6	21	21	44	462	50	9.09
NP_851847.1	60 kDa heat shock protein, mitochondrial [Danio rerio]	804.18	52.35	1	24	25	41	575	61.2	5.72
NP_571385.2	heat shock protein HSP 90-beta [Danio rerio]	796.81	36.41	6	19	26	38	725	83.3	5
NP_001333132.1	uncharacterized protein LOC334269 [Danio rerio]	796.45	25.92	1	30	33	38	1501	165.8	8.12
NP_001313351.1	tubulin beta-1 chain [Danio rerio]	789.58	19.96	1	1	9	32	466	52.5	4.98
XP_003201626.3	PREDICTED: myomesin-2 [Danio rerio]	784.45	29.41	1	32	35	43	1367	151.3	6.74
XP_009291572.1	PREDICTED: collagen alpha-1(XII) chain isoform X3 [Danio rerio]	763.69	16.56	4	37	42	44	3020	326.8	5.55
XP_697966.5	PREDICTED: elongation factor 2 [Danio rerio]	759.79	34.15	5	2	25	46	861	95.8	6.83
NP_998223.1	78 kDa glucose-regulated protein precursor [Danio rerio]	758.63	35.54	1	16	19	25	650	71.9	5.14
NP_001018353.1	dihydropyrimidinase-related protein 2 [Danio rerio]	727.21	49.91	3	12	21	31	573	62.4	6.49
XP_009291639.1	PREDICTED: pyruvate kinase PKM isoform X1 [Danio rerio]	720.21	47.56	2	14	19	29	532	58.1	6.48
NP_997887.1	alpha-enolase [Danio rerio]	720.06	47.69	10	9	17	33	432	47	6.58
NP_001299846.1	serine/threonine-protein phosphatase 2A 65 kDa regulatory subunit A beta isoform [Danio rerio]	698.97	30.39	1	4	16	24	589	65.4	5.02
NP_998259.1	glyceraldehyde-3-phosphate dehydrogenase 2 [Danio rerio]	687.68	37.01	1	8	10	26	335	36.1	7.03
NP_957429.1	V-type proton ATPase catalytic subunit A [Danio rerio]	686.99	34.52	1	4	16	23	617	68.3	5.66
NP_878299.1	V-type proton ATPase subunit B, brain isoform [Danio rerio]	686.91	43.03	2	8	16	26	509	56.5	5.72
NP_878298.1	V-type proton ATPase subunit B, kidney isoform [Danio rerio]	671.41	35.38	1	4	12	20	506	55.9	5.57
NP_001020353.1	syntaxin-binding protein 1 [Danio rerio]	663.62	43.82	3	25	26	33	591	67.1	6.67
XP_002666686.1	PREDICTED: V-type proton ATPase catalytic subunit A [Danio rerio]	645.31	27.88	1	3	14	20	617	68.3	5.58
XP_009298079.1	PREDICTED: sarcalumenin isoform X1 [Danio rerio]	630.78	38.09	2	11	18	26	470	53.8	6.24
NP_001036210.1	cytoplasmic dynein 1 heavy chain 1 [Danio rerio]	630.11	10.51	2	34	37	43	4643	532.9	6.47
NP_001038328.1	crystallin, gamma M2d5 [Danio rerio]	626.64	60.69	2	1	12	44	173	21.2	7.84
NP_932336.3	transketolase-like protein 2 [Danio rerio]	623.42	30.4	1	14	14	21	625	67.8	7.23
NP_571394.1	opsin-1, short-wave-sensitive 1 [Danio rerio]	604.99	26.79	1	11	11	22	336	37.1	6.95
XP_005164173.1	PREDICTED: fructose-bisphosphate aldolase A isoform X1 [Danio rerio]	604.3	52.47	3	9	20	33	364	39.7	8.19
NP_955949.1	rab GDP dissociation inhibitor beta [Danio rerio]	602.86	42.63	2	7	13	20	448	50.5	5.85
NP_001005590.1	serine/threonine-protein phosphatase 2A 65 kDa regulatory subunit A beta isoform [Danio rerio]	601.33	31.58	1	5	16	21	589	65.1	5.05
NP_001093912.1	crystallin, gamma M2d12 [Danio rerio]	595.41	27.75	1	3	8	34	173	21.3	7.81
XP_009289531.1	PREDICTED: crystallin, beta A1, like 1 isoform X1 [Danio rerio]	583.05	62.98	3	12	12	26	208	24.5	6.87
XP_005163494.1	PREDICTED: myomesin 1a isoform X1 [Danio rerio]	581.62	23.33	2	22	27	31	1483	166.2	6.6
XP_009301919.1	PREDICTED: myomesin-1 isoform X6 [Danio rerio]	579.92	17.61	6	16	20	26	1465	163.9	6.38
[truncated: 1,154 more rows]

## Sheet: Treated-2
Accession	Description	Score	Coverage	# Proteins	# Unique Peptides	# Peptides	# PSMs	# AAs	MW [kDa]	calc. pI
[truncated: 1,339 more rows]

[truncated: 2 more sheets: Treated-3, LFQ Proteomics Output]
